# Supplementary material for: Trichodermaerin: a diterpene lactone from Trichoderma asperellum
Source: Acta Crystallogr Sect E Struct Rep Online. 2014 Mar 8;70(Pt 4):o408–9. doi: 10.1107/S1600536814004632 (PMC3998585; doi:10.1107/S1600536814004632)
Supplement: Supplementary file 1 [file e-70-0o408-sup1.cif]

##############################################################################
#                                                                            #
# This CIF contains the data in a paper accepted for publication in          #
# Acta Crystallographica Section E. It conforms to the requirements of       #
# Notes for Authors for Acta Crystallographica Section E, and has been       #
# peer reviewed under the auspices of the IUCr Commission on Journals.       #
#                                                                            #
# Full details of the Crystallographic Information File format               #
# are given in the paper "The Crystallographic Information File (CIF):       #
# a New Standard Archive File for Crystallography" by S. R. Hall, F. H.      #
# Allen and I. D. Brown [Acta Cryst. (1991), A47, 655-685].                  #
#                                                                            #
# The current version of the core CIF dictionary is obtainable from          #
# ftp://ftp.iucr.org/pub/cif_core.dic.                                       #
#                                                                            #
# Software is freely available for graphical display of the structure(s)     #
# in this CIF. For information consult the CIF software page                 #
# http://www.iucr.org/resources/cif/software.                                #
#                                                                            #
# This file may be used for bona fide research purposes within the           #
# scientific community so long as proper attribution is given to the journal # 
# article from which it was obtained.                                        #
#                                                                            #
##############################################################################
data_global
_audit_creation_method     'form.cif (version 2.0)'
_journal_data_validation_number     ?
_journal_date_recd_electronic     2014-01-01
_journal_date_accepted     2014-02-28
_journal_name_full     'Acta Crystallographica, Section E'
_journal_year     2014
_journal_volume     70
_journal_issue      4
_journal_page_first     o408
_journal_page_last     o409
_journal_paper_category     QO
_journal_paper_doi     10.1107/S1600536814004632
_journal_coeditor_code     HB7180
_publ_contact_author_name     'Assoc. Prof. Dr Suchada Chantrapromma'
_publ_contact_author_address
;
      Department of Chemistry
      Faculty of Science
      Prince of Songkla University
      Hat-Yai, Songkhla 90112
      Thailand
;
_publ_contact_author_email     'suchada.c@psu.ac.th'
_publ_contact_author_fax     '66 74 212918'
_publ_contact_author_phone     '66 74 288447'
_publ_section_title
;
Trichodermaerin: a diterpene lactone from <i>Trichoderma asperellum</i>
;
loop_
    _publ_author_name
    _publ_author_footnote
    _publ_author_address
    'Suchada Chantrapromma'
;
Thomson Reuters ResearcherID: A-5085-2009.
;
;
Department of Chemistry
Faculty of Science
Prince of Songkla University
Hat-Yai, Songkhla 90112
Thailand
;
    'Chotika Jeerapong' ?
;
School of Science
Walailak University
Thasala
Nakhon Si Thammarat 80160
Thailand
;
    'Worrapong Phupong' ?
;
School of Science
Walailak University
Thasala
Nakhon Si Thammarat 80160
Thailand
;
    'Ching Kheng Quah' ?
;
X-ray Crystallography Unit
School of Physics
Universiti Sains Malaysia
11800 USM, Penang
Malaysia
;
    'Hoong-Kun Fun'
;
Additional correspondence author, e-mail: hkfun@usm.my.
Thomson Reuters ResearcherID: A-3561-2009
;
;
X-ray Crystallography Unit
School of Physics
Universiti Sains Malaysia
11800 USM, Penang
Malaysia
;
data_I
_database_code_depnum_ccdc_archive 'CCDC 989255'
_audit_creation_method     SHELXL-97
_chemical_name_systematic
;\
(4<i>E</i>)-4,9,15,16,16-Pentamethyl-6-\
oxatetracyclo[10.3.1.0^1,10^.0^5,9^]hexadec-4-ene-7,13-dione
;
_chemical_name_common
;
Trichodermaerin
;
_chemical_formula_moiety     'C20 H28 O3'
_chemical_formula_sum     'C20 H28 O3'
_chemical_formula_iupac     'C20 H28 O3'
_chemical_formula_weight     316.42
_chemical_melting_point_gt     484.05
_chemical_melting_point_lt     484.95
_symmetry_cell_setting     monoclinic
_symmetry_space_group_name_H-M     'P 21'
_symmetry_space_group_name_Hall     'P 2yb'
loop_
    _symmetry_equiv_pos_as_xyz
    'x, y, z'
    '-x, y+1/2, -z'
_cell_length_a     9.1703(4)
_cell_length_b     10.2234(5)
_cell_length_c     9.2681(4)
_cell_angle_alpha     90.00
_cell_angle_beta     108.5390(10)
_cell_angle_gamma     90.00
_cell_volume     823.81(6)
_cell_formula_units_Z     2
_cell_measurement_reflns_used     2517
_cell_measurement_theta_min     2.32
_cell_measurement_theta_max     29.99
_cell_measurement_temperature     100(2)
_exptl_crystal_description     Block
_exptl_crystal_colour     Colorless
_exptl_crystal_size_max     0.47
_exptl_crystal_size_mid     0.28
_exptl_crystal_size_min     0.17
_exptl_crystal_density_diffrn     1.276
_exptl_crystal_density_meas     ?
_exptl_crystal_density_method     'not measured'
_exptl_crystal_F_000     344
_exptl_absorpt_coefficient_mu     0.084
_exptl_absorpt_correction_type     multi-scan
_exptl_absorpt_process_details     '(SADABS; Bruker, 2009)'
_exptl_absorpt_correction_T_min     0.9619
_exptl_absorpt_correction_T_max     0.9857
_exptl_special_details
;
The crystal was placed in the cold stream of an Oxford Cryosystems Cobra
open-flow nitrogen cryostat (Cosier & Glazer, 1986) operating at 100.0(1) K.
;
_diffrn_ambient_temperature     100
_diffrn_radiation_type     'MoK\a'
_diffrn_radiation_wavelength     0.71073
_diffrn_radiation_source     'sealed tube'
_diffrn_radiation_monochromator     'graphite'
_diffrn_measurement_device_type     'Bruker APEX DUO CCD area-detector'
_diffrn_measurement_method     '\f and \w scans'
_diffrn_detector_area_resol_mean     ?
_diffrn_reflns_number     17364
_diffrn_reflns_av_R_equivalents     0.0215
_diffrn_reflns_av_sigmaI/netI     0.0123
_diffrn_reflns_theta_min     2.32
_diffrn_reflns_theta_max     29.99
_diffrn_reflns_theta_full     29.99
_diffrn_measured_fraction_theta_max     0.998
_diffrn_measured_fraction_theta_full     0.998
_diffrn_reflns_limit_h_min     -12
_diffrn_reflns_limit_h_max     12
_diffrn_reflns_limit_k_min     -14
_diffrn_reflns_limit_k_max     14
_diffrn_reflns_limit_l_min     -13
_diffrn_reflns_limit_l_max     12
_diffrn_standards_number     0
_diffrn_standards_interval_count     ?
_diffrn_standards_interval_time     ?
_diffrn_standards_decay_%     ?
_refine_special_details
;
 Refinement of F^2^ against ALL reflections.  The weighted R-factor wR and
 goodness of fit S are based on F^2^, conventional R-factors R are based
 on F, with F set to zero for negative F^2^. The threshold expression of
 F^2^ > 2sigma(F^2^) is used only for calculating R-factors(gt) etc. and is
 not relevant to the choice of reflections for refinement.  R-factors based
 on F^2^ are statistically about twice as large as those based on F, and R-
 factors based on ALL data will be even larger.
;
_reflns_number_total     2517
_reflns_number_gt     2492
_reflns_threshold_expression     I>2\s(I)
_refine_ls_structure_factor_coef     Fsqd
_refine_ls_matrix_type     full
_refine_ls_R_factor_all     0.0259
_refine_ls_R_factor_gt     0.0257
_refine_ls_wR_factor_gt     0.0688
_refine_ls_wR_factor_ref     0.0691
_refine_ls_goodness_of_fit_ref     1.059
_refine_ls_restrained_S_all     1.059
_refine_ls_number_reflns     2517
_refine_ls_number_parameters     213
_refine_ls_number_restraints     1
_refine_ls_hydrogen_treatment     constr
_refine_ls_weighting_scheme     calc
_refine_ls_weighting_details
         'calc w=1/[\s^2^(Fo^2^)+(0.0476P)^2^+0.0833P] where P=(Fo^2^+2Fc^2^)/3'
_atom_sites_solution_hydrogens     geom
_atom_sites_solution_primary     direct
_atom_sites_solution_secondary     difmap
_refine_ls_shift/su_max     0.001
_refine_ls_shift/su_mean     0.001
_refine_diff_density_max     0.294
_refine_diff_density_min     -0.156
_refine_ls_extinction_method     none
_refine_ls_extinction_coef     ?
loop_
    _atom_type_symbol
    _atom_type_description
    _atom_type_scat_dispersion_real
    _atom_type_scat_dispersion_imag
    _atom_type_scat_source
    'C' 'C' 0.0033 0.0000
                         'International Tables Vol C Tables 4.2.6.8 and 6.1.1.4'
    'H' 'H' 0.0000 0.0000
                         'International Tables Vol C Tables 4.2.6.8 and 6.1.1.4'
    'O' 'O' 0.0106 0.0000
                         'International Tables Vol C Tables 4.2.6.8 and 6.1.1.4'
_computing_data_collection     'APEX2 (Bruker, 2009)'
_computing_cell_refinement     'SAINT (Bruker, 2009)'
_computing_data_reduction     'SAINT (Bruker, 2009)'
_computing_structure_solution     'SHELXTL (Sheldrick, 2008)'
_computing_structure_refinement     'SHELXTL (Sheldrick, 2008)'
_computing_molecular_graphics     'SHELXTL (Sheldrick, 2008)'
_computing_publication_material
;
SHELXTL (Sheldrick, 2008), PLATON (Spek, 2009),
Mercury (Macrae <i>et al.</i>, 2006) and publCIF (Westrip,
2010)
;
loop_
    _atom_site_type_symbol
    _atom_site_label
    _atom_site_fract_x
    _atom_site_fract_y
    _atom_site_fract_z
    _atom_site_U_iso_or_equiv
    _atom_site_adp_type
    _atom_site_calc_flag
    _atom_site_refinement_flags
    _atom_site_occupancy
    _atom_site_symmetry_multiplicity
    _atom_site_disorder_assembly
    _atom_site_disorder_group
    O O1 0.56994(9) 0.42031(8) 0.42963(9) 0.01666(16) Uani d . 1 1 . .
    O O2 0.36991(11) 0.48960(10) 0.49811(11) 0.0247(2) Uani d . 1 1 . .
    O O3 0.76108(11) 1.06399(9) 0.03459(10) 0.02325(19) Uani d . 1 1 . .
    C C1 0.67439(12) 0.47448(10) 0.36106(11) 0.01291(18) Uani d . 1 1 . .
    C C2 0.46151(13) 0.51131(11) 0.43292(12) 0.01624(19) Uani d . 1 1 . .
    C C3 0.47893(11) 0.63000(11) 0.34415(12) 0.01470(19) Uani d . 1 1 . .
    H H3A 0.4634 0.7112 0.3955 0.018 Uiso calc R 1 1 . .
    H H3B 0.4043 0.6281 0.2400 0.018 Uiso calc R 1 1 . .
    C C4 0.64611(11) 0.62098(10) 0.33997(11) 0.01189(17) Uani d . 1 1 . .
    C C5 0.64570(11) 0.66703(10) 0.18078(11) 0.01136(17) Uani d . 1 1 . .
    H H5A 0.5761 0.6033 0.1095 0.014 Uiso calc R 1 1 . .
    C C6 0.79247(11) 0.66867(11) 0.13020(11) 0.01212(17) Uani d . 1 1 . .
    C C7 0.92305(11) 0.75723(11) 0.23495(11) 0.01437(19) Uani d . 1 1 . .
    H H7A 0.9311 0.7310 0.3412 0.017 Uiso calc R 1 1 . .
    C C8 0.88414(13) 0.90599(12) 0.22599(13) 0.0189(2) Uani d . 1 1 . .
    H H8A 0.8515 0.9288 0.3149 0.023 Uiso calc R 1 1 . .
    H H8B 0.9798 0.9552 0.2359 0.023 Uiso calc R 1 1 . .
    C C9 0.76116(13) 0.95343(12) 0.08374(12) 0.0166(2) Uani d . 1 1 . .
    C C10 0.63987(12) 0.85336(11) 0.01091(11) 0.01396(19) Uani d . 1 1 . .
    H H10A 0.5598 0.8898 -0.0805 0.017 Uiso calc R 1 1 . .
    C C11 0.56749(12) 0.80094(11) 0.12984(12) 0.01427(19) Uani d . 1 1 . .
    H H11A 0.5880 0.8615 0.2174 0.017 Uiso calc R 1 1 . .
    H H11B 0.4549 0.7904 0.0837 0.017 Uiso calc R 1 1 . .
    C C12 0.72306(12) 0.73384(11) -0.03161(11) 0.01303(18) Uani d . 1 1 . .
    C C13 0.84953(12) 0.52859(11) 0.12202(12) 0.0158(2) Uani d . 1 1 . .
    H H13A 0.9357 0.5320 0.0793 0.019 Uiso calc R 1 1 . .
    H H13B 0.7653 0.4781 0.0501 0.019 Uiso calc R 1 1 . .
    C C14 0.90411(12) 0.45392(12) 0.27425(13) 0.0176(2) Uani d . 1 1 . .
    H H14A 0.9707 0.3809 0.2633 0.021 Uiso calc R 1 1 . .
    H H14B 0.9686 0.5138 0.3528 0.021 Uiso calc R 1 1 . .
    C C15 0.77981(11) 0.39824(11) 0.33248(11) 0.01390(19) Uani d . 1 1 . .
    C C16 0.75106(12) 0.69002(12) 0.48303(12) 0.0160(2) Uani d . 1 1 . .
    H H16A 0.7178 0.6679 0.5706 0.024 Uiso calc R 1 1 . .
    H H16B 0.7446 0.7849 0.4672 0.024 Uiso calc R 1 1 . .
    H H16C 0.8575 0.6612 0.5023 0.024 Uiso calc R 1 1 . .
    C C17 1.08590(12) 0.73508(14) 0.22352(14) 0.0221(2) Uani d . 1 1 . .
    H H17A 1.1588 0.7943 0.2938 0.033 Uiso calc R 1 1 . .
    H H17B 1.0848 0.7526 0.1192 0.033 Uiso calc R 1 1 . .
    H H17C 1.1173 0.6443 0.2503 0.033 Uiso calc R 1 1 . .
    C C18 0.84033(13) 0.77677(12) -0.10901(12) 0.0170(2) Uani d . 1 1 . .
    H H18A 0.7866 0.8195 -0.2060 0.026 Uiso calc R 1 1 . .
    H H18B 0.8958 0.7000 -0.1277 0.026 Uiso calc R 1 1 . .
    H H18C 0.9136 0.8382 -0.0428 0.026 Uiso calc R 1 1 . .
    C C19 0.60412(13) 0.64867(12) -0.14867(12) 0.0176(2) Uani d . 1 1 . .
    H H19A 0.5600 0.6985 -0.2429 0.026 Uiso calc R 1 1 . .
    H H19B 0.5221 0.6234 -0.1074 0.026 Uiso calc R 1 1 . .
    H H19C 0.6546 0.5699 -0.1702 0.026 Uiso calc R 1 1 . .
    C C20 0.78631(13) 0.25306(11) 0.36025(13) 0.0175(2) Uani d . 1 1 . .
    H H20A 0.7042 0.2277 0.4012 0.026 Uiso calc R 1 1 . .
    H H20B 0.8863 0.2300 0.4334 0.026 Uiso calc R 1 1 . .
    H H20C 0.7727 0.2069 0.2642 0.026 Uiso calc R 1 1 . .
loop_
    _atom_site_aniso_label
    _atom_site_aniso_U_11
    _atom_site_aniso_U_22
    _atom_site_aniso_U_33
    _atom_site_aniso_U_12
    _atom_site_aniso_U_13
    _atom_site_aniso_U_23
    O1 0.0190(3) 0.0147(4) 0.0198(4) 0.0004(3) 0.0111(3) 0.0019(3)
    O2 0.0280(4) 0.0209(4) 0.0337(5) -0.0020(4) 0.0217(4) 0.0015(4)
    O3 0.0322(5) 0.0150(4) 0.0242(4) -0.0030(3) 0.0112(3) 0.0008(3)
    C1 0.0145(4) 0.0132(4) 0.0119(4) 0.0001(3) 0.0052(3) 0.0008(3)
    C2 0.0177(4) 0.0148(5) 0.0181(4) -0.0008(4) 0.0084(4) -0.0013(4)
    C3 0.0138(4) 0.0154(5) 0.0172(4) 0.0013(4) 0.0082(3) 0.0015(4)
    C4 0.0125(4) 0.0122(4) 0.0123(4) 0.0010(3) 0.0058(3) 0.0003(3)
    C5 0.0112(4) 0.0117(4) 0.0120(4) 0.0013(3) 0.0049(3) 0.0006(3)
    C6 0.0116(4) 0.0140(4) 0.0119(4) 0.0012(3) 0.0053(3) 0.0002(3)
    C7 0.0114(4) 0.0176(5) 0.0136(4) -0.0012(4) 0.0033(3) -0.0001(4)
    C8 0.0185(5) 0.0187(5) 0.0180(5) -0.0035(4) 0.0035(4) -0.0027(4)
    C9 0.0203(5) 0.0154(5) 0.0164(4) -0.0006(4) 0.0088(4) -0.0014(4)
    C10 0.0146(4) 0.0135(5) 0.0141(4) 0.0009(3) 0.0050(3) 0.0018(4)
    C11 0.0145(4) 0.0137(5) 0.0160(4) 0.0036(3) 0.0068(3) 0.0028(4)
    C12 0.0143(4) 0.0135(4) 0.0115(4) -0.0010(3) 0.0045(3) 0.0000(3)
    C13 0.0182(4) 0.0152(5) 0.0168(4) 0.0040(4) 0.0096(4) 0.0010(4)
    C14 0.0156(4) 0.0182(5) 0.0211(5) 0.0057(4) 0.0088(4) 0.0051(4)
    C15 0.0149(4) 0.0138(4) 0.0128(4) 0.0023(4) 0.0041(3) 0.0012(4)
    C16 0.0183(4) 0.0171(5) 0.0128(4) -0.0020(4) 0.0053(3) -0.0029(4)
    C17 0.0122(4) 0.0313(6) 0.0234(5) -0.0006(4) 0.0066(4) 0.0023(5)
    C18 0.0192(4) 0.0198(5) 0.0144(4) -0.0029(4) 0.0085(3) 0.0001(4)
    C19 0.0197(4) 0.0190(5) 0.0131(4) -0.0043(4) 0.0038(3) -0.0013(4)
    C20 0.0191(5) 0.0131(5) 0.0184(5) 0.0033(4) 0.0033(4) 0.0005(4)
_geom_special_details
;
 All esds (except the esd in the dihedral angle between two l.s. planes)
 are estimated using the full covariance matrix.  The cell esds are taken
 into account individually in the estimation of esds in distances, angles
 and torsion angles; correlations between esds in cell parameters are only
 used when they are defined by crystal symmetry.  An approximate (isotropic)
 treatment of cell esds is used for estimating esds involving l.s. planes.
;
loop_
    _geom_bond_atom_site_label_1
    _geom_bond_atom_site_label_2
    _geom_bond_site_symmetry_2
    _geom_bond_distance
    _geom_bond_publ_flag
    O1 C2 . 1.3691(14) ?
    O1 C1 . 1.4195(12) ?
    O2 C2 . 1.2012(14) ?
    O3 C9 . 1.2186(15) ?
    C1 C15 . 1.3323(14) ?
    C1 C4 . 1.5220(15) ?
    C2 C3 . 1.5027(16) ?
    C3 C4 . 1.5486(14) ?
    C3 H3A . 0.9900 ?
    C3 H3B . 0.9900 ?
    C4 C16 . 1.5398(14) ?
    C4 C5 . 1.5476(14) ?
    C5 C11 . 1.5480(14) ?
    C5 C6 . 1.5597(13) ?
    C5 H5A . 1.0000 ?
    C6 C13 . 1.5349(15) ?
    C6 C7 . 1.5674(14) ?
    C6 C12 . 1.5783(14) ?
    C7 C17 . 1.5470(15) ?
    C7 C8 . 1.5582(17) ?
    C7 H7A . 1.0000 ?
    C8 C9 . 1.5165(16) ?
    C8 H8A . 0.9900 ?
    C8 H8B . 0.9900 ?
    C9 C10 . 1.5040(15) ?
    C10 C11 . 1.5517(14) ?
    C10 C12 . 1.5561(15) ?
    C10 H10A . 1.0000 ?
    C11 H11A . 0.9900 ?
    C11 H11B . 0.9900 ?
    C12 C18 . 1.5343(14) ?
    C12 C19 . 1.5403(15) ?
    C13 C14 . 1.5410(15) ?
    C13 H13A . 0.9900 ?
    C13 H13B . 0.9900 ?
    C14 C15 . 1.5185(15) ?
    C14 H14A . 0.9900 ?
    C14 H14B . 0.9900 ?
    C15 C20 . 1.5043(16) ?
    C16 H16A . 0.9800 ?
    C16 H16B . 0.9800 ?
    C16 H16C . 0.9800 ?
    C17 H17A . 0.9800 ?
    C17 H17B . 0.9800 ?
    C17 H17C . 0.9800 ?
    C18 H18A . 0.9800 ?
    C18 H18B . 0.9800 ?
    C18 H18C . 0.9800 ?
    C19 H19A . 0.9800 ?
    C19 H19B . 0.9800 ?
    C19 H19C . 0.9800 ?
    C20 H20A . 0.9800 ?
    C20 H20B . 0.9800 ?
    C20 H20C . 0.9800 ?
loop_
    _geom_angle_atom_site_label_1
    _geom_angle_atom_site_label_2
    _geom_angle_atom_site_label_3
    _geom_angle_site_symmetry_1
    _geom_angle_site_symmetry_3
    _geom_angle
    _geom_angle_publ_flag
    C2 O1 C1 . . 110.06(9) ?
    C15 C1 O1 . . 119.76(10) ?
    C15 C1 C4 . . 130.91(10) ?
    O1 C1 C4 . . 109.25(9) ?
    O2 C2 O1 . . 120.97(11) ?
    O2 C2 C3 . . 129.62(11) ?
    O1 C2 C3 . . 109.40(9) ?
    C2 C3 C4 . . 104.12(9) ?
    C2 C3 H3A . . 110.9 ?
    C4 C3 H3A . . 110.9 ?
    C2 C3 H3B . . 110.9 ?
    C4 C3 H3B . . 110.9 ?
    H3A C3 H3B . . 109.0 ?
    C1 C4 C16 . . 107.83(9) ?
    C1 C4 C5 . . 111.74(8) ?
    C16 C4 C5 . . 119.53(9) ?
    C1 C4 C3 . . 100.66(8) ?
    C16 C4 C3 . . 107.69(8) ?
    C5 C4 C3 . . 107.66(8) ?
    C4 C5 C11 . . 114.85(8) ?
    C4 C5 C6 . . 123.30(8) ?
    C11 C5 C6 . . 105.02(8) ?
    C4 C5 H5A . . 103.8 ?
    C11 C5 H5A . . 103.8 ?
    C6 C5 H5A . . 103.8 ?
    C13 C6 C5 . . 110.19(8) ?
    C13 C6 C7 . . 111.36(8) ?
    C5 C6 C7 . . 112.48(8) ?
    C13 C6 C12 . . 112.81(8) ?
    C5 C6 C12 . . 99.45(8) ?
    C7 C6 C12 . . 110.03(8) ?
    C17 C7 C8 . . 110.42(9) ?
    C17 C7 C6 . . 115.91(9) ?
    C8 C7 C6 . . 114.45(8) ?
    C17 C7 H7A . . 104.9 ?
    C8 C7 H7A . . 104.9 ?
    C6 C7 H7A . . 104.9 ?
    C9 C8 C7 . . 116.93(9) ?
    C9 C8 H8A . . 108.1 ?
    C7 C8 H8A . . 108.1 ?
    C9 C8 H8B . . 108.1 ?
    C7 C8 H8B . . 108.1 ?
    H8A C8 H8B . . 107.3 ?
    O3 C9 C10 . . 123.42(10) ?
    O3 C9 C8 . . 122.25(11) ?
    C10 C9 C8 . . 114.33(10) ?
    C9 C10 C11 . . 109.78(9) ?
    C9 C10 C12 . . 107.20(8) ?
    C11 C10 C12 . . 105.28(8) ?
    C9 C10 H10A . . 111.4 ?
    C11 C10 H10A . . 111.4 ?
    C12 C10 H10A . . 111.4 ?
    C5 C11 C10 . . 105.11(8) ?
    C5 C11 H11A . . 110.7 ?
    C10 C11 H11A . . 110.7 ?
    C5 C11 H11B . . 110.7 ?
    C10 C11 H11B . . 110.7 ?
    H11A C11 H11B . . 108.8 ?
    C18 C12 C19 . . 106.08(8) ?
    C18 C12 C10 . . 111.51(9) ?
    C19 C12 C10 . . 109.14(8) ?
    C18 C12 C6 . . 115.73(8) ?
    C19 C12 C6 . . 114.33(9) ?
    C10 C12 C6 . . 99.96(8) ?
    C6 C13 C14 . . 115.69(9) ?
    C6 C13 H13A . . 108.4 ?
    C14 C13 H13A . . 108.4 ?
    C6 C13 H13B . . 108.4 ?
    C14 C13 H13B . . 108.4 ?
    H13A C13 H13B . . 107.4 ?
    C15 C14 C13 . . 116.69(9) ?
    C15 C14 H14A . . 108.1 ?
    C13 C14 H14A . . 108.1 ?
    C15 C14 H14B . . 108.1 ?
    C13 C14 H14B . . 108.1 ?
    H14A C14 H14B . . 107.3 ?
    C1 C15 C20 . . 122.34(10) ?
    C1 C15 C14 . . 121.70(10) ?
    C20 C15 C14 . . 115.93(9) ?
    C4 C16 H16A . . 109.5 ?
    C4 C16 H16B . . 109.5 ?
    H16A C16 H16B . . 109.5 ?
    C4 C16 H16C . . 109.5 ?
    H16A C16 H16C . . 109.5 ?
    H16B C16 H16C . . 109.5 ?
    C7 C17 H17A . . 109.5 ?
    C7 C17 H17B . . 109.5 ?
    H17A C17 H17B . . 109.5 ?
    C7 C17 H17C . . 109.5 ?
    H17A C17 H17C . . 109.5 ?
    H17B C17 H17C . . 109.5 ?
    C12 C18 H18A . . 109.5 ?
    C12 C18 H18B . . 109.5 ?
    H18A C18 H18B . . 109.5 ?
    C12 C18 H18C . . 109.5 ?
    H18A C18 H18C . . 109.5 ?
    H18B C18 H18C . . 109.5 ?
    C12 C19 H19A . . 109.5 ?
    C12 C19 H19B . . 109.5 ?
    H19A C19 H19B . . 109.5 ?
    C12 C19 H19C . . 109.5 ?
    H19A C19 H19C . . 109.5 ?
    H19B C19 H19C . . 109.5 ?
    C15 C20 H20A . . 109.5 ?
    C15 C20 H20B . . 109.5 ?
    H20A C20 H20B . . 109.5 ?
    C15 C20 H20C . . 109.5 ?
    H20A C20 H20C . . 109.5 ?
    H20B C20 H20C . . 109.5 ?
loop_
    _geom_torsion_atom_site_label_1
    _geom_torsion_atom_site_label_2
    _geom_torsion_atom_site_label_3
    _geom_torsion_atom_site_label_4
    _geom_torsion_site_symmetry_1
    _geom_torsion_site_symmetry_2
    _geom_torsion_site_symmetry_3
    _geom_torsion_site_symmetry_4
    _geom_torsion
    _geom_torsion_publ_flag
    C2 O1 C1 C15 . . . . -173.20(10) ?
    C2 O1 C1 C4 . . . . 9.64(11) ?
    C1 O1 C2 O2 . . . . -173.44(10) ?
    C1 O1 C2 C3 . . . . 7.53(12) ?
    O2 C2 C3 C4 . . . . 160.06(12) ?
    O1 C2 C3 C4 . . . . -21.02(11) ?
    C15 C1 C4 C16 . . . . -85.57(13) ?
    O1 C1 C4 C16 . . . . 91.17(9) ?
    C15 C1 C4 C5 . . . . 47.72(15) ?
    O1 C1 C4 C5 . . . . -135.54(8) ?
    C15 C1 C4 C3 . . . . 161.77(11) ?
    O1 C1 C4 C3 . . . . -21.50(10) ?
    C2 C3 C4 C1 . . . . 24.59(10) ?
    C2 C3 C4 C16 . . . . -88.18(10) ?
    C2 C3 C4 C5 . . . . 141.69(9) ?
    C1 C4 C5 C11 . . . . 161.08(8) ?
    C16 C4 C5 C11 . . . . -71.71(12) ?
    C3 C4 C5 C11 . . . . 51.45(11) ?
    C1 C4 C5 C6 . . . . -68.68(12) ?
    C16 C4 C5 C6 . . . . 58.53(13) ?
    C3 C4 C5 C6 . . . . -178.31(9) ?
    C4 C5 C6 C13 . . . . 65.63(12) ?
    C11 C5 C6 C13 . . . . -160.19(8) ?
    C4 C5 C6 C7 . . . . -59.28(13) ?
    C11 C5 C6 C7 . . . . 74.90(10) ?
    C4 C5 C6 C12 . . . . -175.68(9) ?
    C11 C5 C6 C12 . . . . -41.51(9) ?
    C13 C6 C7 C17 . . . . 39.01(12) ?
    C5 C6 C7 C17 . . . . 163.27(9) ?
    C12 C6 C7 C17 . . . . -86.84(11) ?
    C13 C6 C7 C8 . . . . 169.33(9) ?
    C5 C6 C7 C8 . . . . -66.41(11) ?
    C12 C6 C7 C8 . . . . 43.47(11) ?
    C17 C7 C8 C9 . . . . 110.78(10) ?
    C6 C7 C8 C9 . . . . -22.18(13) ?
    C7 C8 C9 O3 . . . . -150.53(11) ?
    C7 C8 C9 C10 . . . . 30.16(14) ?
    O3 C9 C10 C11 . . . . -124.95(11) ?
    C8 C9 C10 C11 . . . . 54.36(12) ?
    O3 C9 C10 C12 . . . . 121.19(12) ?
    C8 C9 C10 C12 . . . . -59.51(11) ?
    C4 C5 C11 C10 . . . . 156.08(8) ?
    C6 C5 C11 C10 . . . . 17.42(10) ?
    C9 C10 C11 C5 . . . . -100.89(10) ?
    C12 C10 C11 C5 . . . . 14.19(10) ?
    C9 C10 C12 C18 . . . . -45.64(11) ?
    C11 C10 C12 C18 . . . . -162.50(8) ?
    C9 C10 C12 C19 . . . . -162.51(9) ?
    C11 C10 C12 C19 . . . . 80.63(10) ?
    C9 C10 C12 C6 . . . . 77.25(9) ?
    C11 C10 C12 C6 . . . . -39.61(9) ?
    C13 C6 C12 C18 . . . . -74.27(11) ?
    C5 C6 C12 C18 . . . . 169.02(9) ?
    C7 C6 C12 C18 . . . . 50.76(12) ?
    C13 C6 C12 C19 . . . . 49.47(11) ?
    C5 C6 C12 C19 . . . . -67.25(10) ?
    C7 C6 C12 C19 . . . . 174.50(8) ?
    C13 C6 C12 C10 . . . . 165.87(8) ?
    C5 C6 C12 C10 . . . . 49.15(9) ?
    C7 C6 C12 C10 . . . . -69.10(9) ?
    C5 C6 C13 C14 . . . . -64.06(11) ?
    C7 C6 C13 C14 . . . . 61.49(11) ?
    C12 C6 C13 C14 . . . . -174.21(9) ?
    C6 C13 C14 C15 . . . . 77.90(13) ?
    O1 C1 C15 C20 . . . . 4.36(15) ?
    C4 C1 C15 C20 . . . . -179.19(10) ?
    O1 C1 C15 C14 . . . . -173.71(9) ?
    C4 C1 C15 C14 . . . . 2.75(17) ?
    C13 C14 C15 C1 . . . . -59.24(14) ?
    C13 C14 C15 C20 . . . . 122.58(11) ?
loop_
    _geom_hbond_atom_site_label_D
    _geom_hbond_atom_site_label_H
    _geom_hbond_atom_site_label_A
    _geom_hbond_site_symmetry_A
    _geom_hbond_distance_DH
    _geom_hbond_distance_HA
    _geom_hbond_distance_DA
    _geom_hbond_angle_DHA
    _geom_hbond_publ_flag
    C3 H3B O3 2_645 0.99 2.60 3.5649(14) 165 y
    C16 H16B O2 2_656 0.98 2.41 3.2810(16) 148 y
    C20 H20C O3 1_545 0.98 2.56 3.5292(15) 173 y
_iucr_refine_instructions_details
;
TITL mo_be415_0min P2(1) (100K)
CELL 0.71073   9.1703  10.2234   9.2681  90.000 108.539  90.000
ZERR    2.00   0.0004   0.0005   0.0004   0.000   0.001   0.000
LATT -1
SYMM -X, 0.5+Y, -Z
SFAC C H O
UNIT 40 56 6
TEMP -173.000
SIZE 0.172 0.275 0.467
L.S. 10
BOND $H
FMAP 2 1 60
ACTA
MERG 4
CONF
OMIT -4 60
PLAN 40
WGHT    0.047600    0.083300
FVAR       1.61358
O1    3    0.569936    0.420308    0.429631    11.00000    0.01899    0.01468 =
         0.01983    0.00187    0.01112    0.00035
O2    3    0.369909    0.489601    0.498114    11.00000    0.02796    0.02088 =
         0.03371    0.00152    0.02171   -0.00202
O3    3    0.761081    1.063992    0.034590    11.00000    0.03218    0.01499 =
         0.02417    0.00078    0.01122   -0.00298
C1    1    0.674386    0.474476    0.361060    11.00000    0.01445    0.01315 =
         0.01186    0.00076    0.00524    0.00007
C2    1    0.461513    0.511312    0.432916    11.00000    0.01774    0.01480 =
         0.01806   -0.00134    0.00837   -0.00084
C3    1    0.478928    0.629999    0.344152    11.00000    0.01383    0.01537 =
         0.01721    0.00155    0.00822    0.00128
AFIX  23
H3A   2    0.463370    0.711227    0.395548    11.00000   -1.20000
H3B   2    0.404321    0.628117    0.240013    11.00000   -1.20000
AFIX   0
C4    1    0.646106    0.620980    0.339974    11.00000    0.01251    0.01217 =
         0.01230    0.00032    0.00579    0.00102
C5    1    0.645702    0.667027    0.180777    11.00000    0.01125    0.01167 =
         0.01204    0.00057    0.00495    0.00132
AFIX  13
H5A   2    0.576147    0.603257    0.109539    11.00000   -1.20000
AFIX   0
C6    1    0.792470    0.668673    0.130202    11.00000    0.01159    0.01397 =
         0.01191    0.00020    0.00529    0.00118
C7    1    0.923048    0.757235    0.234949    11.00000    0.01144    0.01764 =
         0.01355   -0.00008    0.00329   -0.00120
AFIX  13
H7A   2    0.931076    0.731047    0.341159    11.00000   -1.20000
AFIX   0
C8    1    0.884140    0.905986    0.225993    11.00000    0.01848    0.01867 =
         0.01797   -0.00269    0.00348   -0.00352
AFIX  23
H8A   2    0.851456    0.928771    0.314899    11.00000   -1.20000
H8B   2    0.979801    0.955217    0.235898    11.00000   -1.20000
AFIX   0
C9    1    0.761164    0.953430    0.083743    11.00000    0.02033    0.01539 =
         0.01636   -0.00142    0.00883   -0.00061
C10   1    0.639871    0.853358    0.010912    11.00000    0.01460    0.01354 =
         0.01407    0.00179    0.00501    0.00089
AFIX  13
H10A  2    0.559794    0.889839   -0.080456    11.00000   -1.20000
AFIX   0
C11   1    0.567495    0.800943    0.129836    11.00000    0.01451    0.01371 =
         0.01597    0.00284    0.00678    0.00358
AFIX  23
H11A  2    0.588019    0.861469    0.217422    11.00000   -1.20000
H11B  2    0.454884    0.790390    0.083698    11.00000   -1.20000
AFIX   0
C12   1    0.723059    0.733843   -0.031610    11.00000    0.01429    0.01351 =
         0.01154    0.00001    0.00447   -0.00101
C13   1    0.849534    0.528588    0.122018    11.00000    0.01821    0.01516 =
         0.01681    0.00097    0.00955    0.00405
AFIX  23
H13A  2    0.935666    0.531977    0.079348    11.00000   -1.20000
H13B  2    0.765341    0.478068    0.050073    11.00000   -1.20000
AFIX   0
C14   1    0.904112    0.453919    0.274249    11.00000    0.01559    0.01821 =
         0.02109    0.00512    0.00881    0.00571
AFIX  23
H14A  2    0.970710    0.380893    0.263294    11.00000   -1.20000
H14B  2    0.968620    0.513767    0.352765    11.00000   -1.20000
AFIX   0
C15   1    0.779809    0.398241    0.332484    11.00000    0.01488    0.01379 =
         0.01282    0.00118    0.00408    0.00233
C16   1    0.751060    0.690018    0.483029    11.00000    0.01831    0.01706 =
         0.01281   -0.00287    0.00530   -0.00201
AFIX 137
H16A  2    0.717820    0.667855    0.570607    11.00000   -1.50000
H16B  2    0.744647    0.784896    0.467180    11.00000   -1.50000
H16C  2    0.857510    0.661241    0.502349    11.00000   -1.50000
AFIX   0
C17   1    1.085899    0.735085    0.223519    11.00000    0.01223    0.03132 =
         0.02345    0.00230    0.00663   -0.00060
AFIX 137
H17A  2    1.158777    0.794306    0.293766    11.00000   -1.50000
H17B  2    1.084795    0.752609    0.119220    11.00000   -1.50000
H17C  2    1.117285    0.644307    0.250331    11.00000   -1.50000
AFIX   0
C18   1    0.840326    0.776770   -0.109006    11.00000    0.01916    0.01976 =
         0.01440    0.00006    0.00847   -0.00293
AFIX 137
H18A  2    0.786551    0.819525   -0.205996    11.00000   -1.50000
H18B  2    0.895751    0.699984   -0.127670    11.00000   -1.50000
H18C  2    0.913579    0.838219   -0.042787    11.00000   -1.50000
AFIX   0
C19   1    0.604119    0.648668   -0.148674    11.00000    0.01973    0.01905 =
         0.01309   -0.00129    0.00381   -0.00433
AFIX 137
H19A  2    0.559970    0.698453   -0.242872    11.00000   -1.50000
H19B  2    0.522148    0.623426   -0.107437    11.00000   -1.50000
H19C  2    0.654566    0.569932   -0.170194    11.00000   -1.50000
AFIX   0
C20   1    0.786309    0.253063    0.360252    11.00000    0.01907    0.01314 =
         0.01836    0.00052    0.00332    0.00331
AFIX 137
H20A  2    0.704183    0.227750    0.401240    11.00000   -1.50000
H20B  2    0.886270    0.229988    0.433404    11.00000   -1.50000
H20C  2    0.772707    0.206874    0.264201    11.00000   -1.50000
HKLF 4 1 1 0 0 0 0 1 0 -1 0
REM  mo_be415_0min P2(1) (100K)
REM R1 =  0.0257 for   2492 Fo > 4sig(Fo)  and  0.0259 for all   2517 data
REM    213 parameters refined using      1 restraints
END
WGHT      0.0476      0.0833
REM Highest difference peak  0.294,  deepest hole -0.156,  1-sigma level  0.036
Q1    1   0.8220  0.5990  0.1216  11.00000  0.05    0.29
Q2    1   0.6603  0.5475  0.3418  11.00000  0.05    0.29
Q3    1   0.6147  0.7364  0.1614  11.00000  0.05    0.28
Q4    1   0.7784  0.3271  0.3430  11.00000  0.05    0.27
Q5    1   0.5638  0.6243  0.3421  11.00000  0.05    0.27
Q6    1   0.6972  0.9019  0.0436  11.00000  0.05    0.25
Q7    1   0.6822  0.7948 -0.0184  11.00000  0.05    0.25
Q8    1   0.7372  0.4393  0.3645  11.00000  0.05    0.23
Q9    1   0.8968  0.8293  0.2243  11.00000  0.05    0.23
Q10   1   0.4687  0.5784  0.3952  11.00000  0.05    0.23
Q11   1   0.6694  0.6875 -0.0809  11.00000  0.05    0.22
Q12   1   0.8433  0.4330  0.3120  11.00000  0.05    0.22
Q13   1   0.7587  0.6977  0.0425  11.00000  0.05    0.22
Q14   1   0.7811  0.7541 -0.0745  11.00000  0.05    0.22
Q15   1   0.8585  0.7169  0.1779  11.00000  0.05    0.20
Q16   1   0.8754  0.4902  0.2030  11.00000  0.05    0.20
Q17   1   0.8273  0.9227  0.1485  11.00000  0.05    0.20
Q18   1   0.6996  0.6541  0.4131  11.00000  0.05    0.20
Q19   1   0.6445  0.6447  0.2581  11.00000  0.05    0.20
Q20   1   0.6063  0.8369  0.0739  11.00000  0.05    0.19
Q21   1   0.7168  0.6685  0.1644  11.00000  0.05    0.18
Q22   1   0.7714  1.0012  0.0417  11.00000  0.05    0.17
Q23   1   0.5199  0.4662  0.4219  11.00000  0.05    0.16
Q24   1   0.9917  0.7489  0.2270  11.00000  0.05    0.15
Q25   1   0.6203  0.4485  0.3963  11.00000  0.05    0.15
Q26   1   0.5767  0.3567  0.4582  11.00000  0.05    0.13
Q27   1   0.8086  1.1182  0.0951  11.00000  0.05    0.12
Q28   1   0.8444  1.0801  0.0655  11.00000  0.05    0.12
Q29   1   0.9932  0.4792  0.3498  11.00000  0.05    0.11
Q30   1   0.3835  0.4186  0.5160  11.00000  0.05    0.11
Q31   1   0.6017  0.5985  0.1466  11.00000  0.05    0.11
Q32   1   1.1189  0.7294  0.1373  11.00000  0.05    0.11
Q33   1   0.4344  0.6825  0.3765  11.00000  0.05    0.11
Q34   1   0.8408  0.6417  0.5377  11.00000  0.05    0.10
Q35   1   0.6606  1.0904 -0.0003  11.00000  0.05    0.10
Q36   1   0.5423  0.8628  0.1741  11.00000  0.05    0.10
Q37   1   0.4874  0.8338  0.1145  11.00000  0.05    0.10
Q38   1   0.5675  0.7387 -0.3699  11.00000  0.05    0.10
Q39   1   0.9033  0.8383 -0.0837  11.00000  0.05    0.10
Q40   1   1.1192  0.6656  0.2237  11.00000  0.05    0.09
;
