# Supplementary material for: Trichodermaerin: a diterpene lactone from Trichoderma asperellum
Source: Acta Crystallogr Sect E Struct Rep Online. 2014 Mar 8;70(Pt 4):o408–9. doi: 10.1107/S1600536814004632 (PMC3998585; doi:10.1107/S1600536814004632)
Supplement: Supplementary file 2 [file e-70-0o408-Isup2.hkl]

# 
# h,k,l, Fc-squared, Fo-squared, sigma(Fo-squared) and status flag 
# 
data_I 
_shelx_title ' mo_be415_0min P2(1) (100K)' 
_shelx_refln_list_code          4 
_shelx_F_calc_maximum       60.54 
_exptl_crystal_F_000       344.00 
_reflns_d_resolution_high  0.7109 
 
loop_ 
 _symmetry_equiv_pos_as_xyz 
 'x, y, z' 
 '-x, y+1/2, -z' 
 
_cell_length_a     9.1703 
_cell_length_b    10.2234 
_cell_length_c     9.2681 
_cell_angle_alpha  90.000 
_cell_angle_beta  108.539 
_cell_angle_gamma  90.000 
 
_shelx_F_squared_multiplier     1.000 
 
loop_ 
 _refln_index_h 
 _refln_index_k 
 _refln_index_l 
 _refln_F_squared_calc 
 _refln_F_squared_meas 
 _refln_F_squared_sigma 
 _refln_observed_status 
   1   0   0      863.61      849.74     10.81 o 
   2   0   0      954.29      969.04     25.36 o 
   4   0   0      213.02      241.64      2.31 o 
   5   0   0       44.71       47.78      0.55 o 
   6   0   0      405.31      401.22      3.73 o 
   7   0   0      294.65      282.13      3.01 o 
   8   0   0       43.46       45.70      0.81 o 
   9   0   0      146.81      145.17      1.58 o 
  10   0   0       51.97       51.28      0.81 o 
  11   0   0       27.48       27.92      0.66 o 
  12   0   0        7.30        8.10      0.76 o 
   1   1   0     2581.82     2399.52     26.69 o 
   2   1   0      494.34      522.80      3.30 o 
   3   1   0      142.90      139.36      1.00 o 
   4   1   0       68.91       82.65      0.63 o 
   5   1   0      253.87      277.63      1.73 o 
   6   1   0       19.10       23.84      0.41 o 
   7   1   0       46.39       44.48      0.44 o 
   8   1   0       65.33       68.50      0.61 o 
   9   1   0      155.27      150.69      1.26 o 
  10   1   0       62.19       64.12      0.74 o 
  11   1   0       62.71       62.02      0.87 o 
  12   1   0       38.23       39.60      0.74 o 
   0   2   0      156.22      148.82      2.01 o 
   1   2   0      785.04      776.87      5.50 o 
   2   2   0      180.55      172.17      5.75 o 
   3   2   0       71.17       73.49      0.90 o 
   4   2   0      133.56      130.42      0.84 o 
   5   2   0       11.56       12.72      0.20 o 
   6   2   0      114.86      125.59      0.92 o 
   7   2   0       91.97       85.98      0.67 o 
   8   2   0       97.97       95.08      0.80 o 
   9   2   0      107.63      106.09      1.03 o 
  10   2   0       18.18       18.80      0.39 o 
  11   2   0       28.67       27.66      0.53 o 
  12   2   0        3.29        3.19      0.26 o 
   1   3   0      656.21      681.98      4.96 o 
   2   3   0      662.44      655.86      7.11 o 
   3   3   0      416.72      446.27      3.17 o 
   4   3   0      128.68      129.05      1.02 o 
   5   3   0      598.10      636.58      3.92 o 
   6   3   0      377.08      395.57      2.89 o 
   7   3   0       82.19       80.68      0.72 o 
   8   3   0       33.35       33.18      0.43 o 
   9   3   0       75.01       73.97      0.77 o 
  10   3   0        2.16        2.29      0.28 o 
  11   3   0       37.14       37.55      0.62 o 
   1   4   0      721.48      775.99      8.28 o 
   2   4   0      112.73      127.09      1.14 o 
   3   4   0       44.28       46.08      0.64 o 
   4   4   0       11.92       12.14      0.19 o 
   5   4   0      140.17      128.33      1.05 o 
   6   4   0      123.62      124.33      1.00 o 
   7   4   0       52.87       46.20      0.56 o 
   8   4   0       78.50       73.07      0.81 o 
   9   4   0       62.98       59.60      0.73 o 
  10   4   0       34.94       35.25      0.65 o 
  11   4   0       12.54       12.39      0.46 o 
   1   5   0      595.62      641.60      4.88 o 
   2   5   0      709.73      735.77      5.31 o 
   3   5   0      407.95      413.97      3.68 o 
   4   5   0      166.05      167.60      1.53 o 
   5   5   0       10.65       12.33      0.26 o 
   6   5   0      182.04      164.52      1.53 o 
   7   5   0       29.86       31.12      0.48 o 
   8   5   0      206.66      196.14      1.86 o 
   9   5   0       31.69       32.38      0.74 o 
  10   5   0       37.01       34.55      0.60 o 
  11   5   0       12.33       13.78      0.44 o 
   0   6   0      113.41      118.89      1.86 o 
   1   6   0      673.21      653.96      5.01 o 
   2   6   0      132.52      128.11      1.07 o 
   3   6   0      186.59      191.17      1.72 o 
   4   6   0      177.80      174.13      2.01 o 
   5   6   0       57.92       46.45      0.72 o 
   6   6   0      284.04      274.54      2.41 o 
   7   6   0       28.70       30.65      0.45 o 
   8   6   0       33.53       33.79      0.74 o 
   9   6   0        8.67        6.94      0.32 o 
  10   6   0       25.19       24.46      0.55 o 
  11   6   0        2.45        2.13      0.30 o 
   1   7   0      224.63      216.10      1.83 o 
   2   7   0      198.92      193.03      1.48 o 
   3   7   0      108.60      107.49      1.16 o 
   4   7   0      316.39      294.50      3.03 o 
   5   7   0       55.22       56.07      0.84 o 
   6   7   0      167.95      162.81      1.89 o 
   7   7   0       12.88       12.05      0.36 o 
   8   7   0        8.82        8.54      0.35 o 
   9   7   0       17.94       19.42      0.53 o 
  10   7   0       46.79       48.76      0.82 o 
   0   8   0      197.13      171.52      2.08 o 
   1   8   0       14.77       12.84      0.28 o 
   2   8   0       97.48      100.26      0.87 o 
   3   8   0      367.14      334.67      3.40 o 
   4   8   0       75.41       75.04      1.04 o 
   5   8   0      137.61      127.03      1.56 o 
   6   8   0       96.01       96.81      1.46 o 
   7   8   0      114.67      119.21      1.74 o 
   8   8   0       10.47       11.60      0.54 o 
   9   8   0       37.11       37.88      0.79 o 
  10   8   0        3.37        3.77      0.35 o 
   1   9   0       21.53       24.09      0.41 o 
   2   9   0       46.09       46.63      0.63 o 
   3   9   0      361.28      325.00      3.36 o 
   4   9   0        7.01        5.46      0.29 o 
   5   9   0       49.40       47.46      0.81 o 
   6   9   0       76.75       77.46      1.51 o 
   7   9   0       25.26       28.77      0.74 o 
   8   9   0       62.09       64.88      1.23 o 
   9   9   0       15.60       16.38      0.67 o 
   0  10   0       49.84       50.06      0.82 o 
   1  10   0       72.01       66.02      0.81 o 
   2  10   0      200.87      194.59      1.89 o 
   3  10   0       37.73       39.67      0.71 o 
   4  10   0        1.78        2.48      0.23 o 
   5  10   0       35.04       32.32      0.74 o 
   6  10   0        7.81        7.99      0.45 o 
   7  10   0      141.27      145.80      2.10 o 
   8  10   0        5.39        6.44      0.45 o 
   1  11   0       23.80       23.78      0.39 o 
   2  11   0       14.62       17.46      0.39 o 
   3  11   0       42.35       47.82      0.82 o 
   4  11   0       68.06       69.69      1.19 o 
   5  11   0       32.16       34.14      0.80 o 
   6  11   0       36.27       39.29      0.90 o 
   7  11   0       18.18       19.44      0.73 o 
   0  12   0       32.87       37.72      0.96 o 
   1  12   0        7.14        6.86      0.25 o 
   2  12   0        7.64        7.23      0.30 o 
   3  12   0       18.47       19.05      0.57 o 
   4  12   0        7.25        7.45      0.42 o 
   5  12   0       21.14       21.18      0.65 o 
   6  12   0       33.84       33.86      0.95 o 
   1  13   0       22.19       22.27      0.54 o 
   2  13   0       58.96       60.03      0.94 o 
   3  13   0        8.23        8.05      0.41 o 
   4  13   0       48.98       51.32      1.14 o 
   5  13   0       43.82       47.95      1.14 o 
   0  14   0       14.67       14.67      1.25 o 
   1  14   0       68.85       71.79      1.52 o 
   2  14   0       42.86       44.63      1.16 o 
 -12   0   1       13.71       14.00      0.63 o 
 -11   0   1       28.15       29.09      0.59 o 
 -10   0   1      192.27      185.49      2.21 o 
  -9   0   1       18.35       18.87      0.57 o 
  -8   0   1      282.07      280.23      2.98 o 
  -7   0   1       66.55       61.32      0.72 o 
  -6   0   1      279.33      286.16      2.71 o 
  -5   0   1       13.53       15.04      0.26 o 
  -4   0   1       37.05       42.90      0.64 o 
  -2   0   1     1470.23     1462.98     15.98 o 
  -1   0   1     1309.55     1250.96     13.60 o 
   0   0   1      172.17      162.82      1.47 o 
   2   0   1      187.24      204.02      2.32 o 
   3   0   1       75.26       76.18      1.02 o 
   4   0   1       11.29        8.85      0.27 o 
   5   0   1        5.37        5.59      0.21 o 
   6   0   1       39.32       40.79      0.56 o 
   7   0   1        0.24        0.38      0.12 o 
   8   0   1       85.18       83.07      1.00 o 
   9   0   1       56.44       57.95      1.36 o 
  10   0   1      105.35      107.02      1.47 o 
  11   0   1       13.14       14.22      0.71 o 
 -12   1   1       20.76       19.81      0.64 o 
 -11   1   1      172.43      178.01      1.72 o 
 -10   1   1      153.83      158.18      1.42 o 
  -9   1   1       50.47       53.09      0.52 o 
  -8   1   1        3.43        3.20      0.13 o 
  -7   1   1       17.18       14.79      0.26 o 
  -6   1   1       52.64       50.15      0.46 o 
  -5   1   1      581.52      583.43      3.36 o 
  -4   1   1      931.08      970.76      8.05 o 
  -3   1   1      799.08      780.01     10.67 o 
  -2   1   1      215.35      197.77      1.61 o 
  -1   1   1     2735.14     2638.90     23.72 o 
   0   1   1     2678.03     2523.03     25.68 o 
   1   1   1     1219.96     1219.77      8.44 o 
   2   1   1     1136.15     1139.82      7.53 o 
   3   1   1      498.09      475.43      3.18 o 
   4   1   1       10.87        9.33      0.16 o 
   5   1   1      230.01      230.62      1.52 o 
   6   1   1       78.96       82.36      1.18 o 
   7   1   1      319.85      297.95      2.05 o 
   8   1   1       51.23       47.74      0.52 o 
   9   1   1       29.65       31.93      0.43 o 
  10   1   1       53.84       53.83      0.79 o 
  11   1   1       40.10       42.96      0.66 o 
 -12   2   1       39.75       41.62      0.68 o 
 -11   2   1       43.60       41.93      0.62 o 
 -10   2   1       74.14       73.15      0.81 o 
  -9   2   1        8.73        9.76      0.25 o 
  -8   2   1       51.90       49.71      0.46 o 
  -7   2   1       13.40       16.27      0.26 o 
  -6   2   1      339.17      342.91      2.10 o 
  -5   2   1      695.61      745.54      5.00 o 
  -4   2   1      368.32      370.61      2.30 o 
  -3   2   1      916.50      852.88     40.13 o 
  -2   2   1     2235.35     2153.80     18.14 o 
  -1   2   1      378.06      308.82     42.28 o 
   0   2   1      852.97      868.94      9.68 o 
   1   2   1     2737.03     2718.61     45.58 o 
   2   2   1      187.89      199.43      1.36 o 
   3   2   1      543.08      578.07      3.68 o 
   4   2   1      692.29      695.82      4.44 o 
   5   2   1       45.05       50.18      0.44 o 
   6   2   1      189.36      195.48      1.32 o 
   7   2   1      113.41      104.24      0.83 o 
   8   2   1      114.54      106.22      1.00 o 
   9   2   1       37.62       39.94      0.57 o 
  10   2   1        4.46        4.58      0.23 o 
  11   2   1      123.60      125.54      1.39 o 
 -12   3   1       82.63       88.03      1.37 o 
 -11   3   1       50.40       47.81      0.63 o 
 -10   3   1        5.47        5.19      0.22 o 
  -9   3   1       58.67       55.02      0.62 o 
  -8   3   1       52.55       45.54      0.60 o 
  -7   3   1      190.55      188.99      1.44 o 
  -6   3   1      202.64      194.53      1.50 o 
  -5   3   1      272.60      293.90      1.95 o 
  -4   3   1      191.84      206.96      1.72 o 
  -3   3   1      409.77      412.19     12.16 o 
  -2   3   1      562.61      488.35     53.90 o 
  -1   3   1      247.92      269.41      2.57 o 
   0   3   1       45.63       46.84      0.76 o 
   1   3   1      151.28      150.33      1.59 o 
   2   3   1      379.11      386.45      7.38 o 
   3   3   1      876.02      940.29      6.57 o 
   4   3   1       58.94       69.09      0.53 o 
   5   3   1        6.06        5.21      0.14 o 
   6   3   1      328.67      342.18      2.54 o 
   7   3   1      144.93      140.92      1.19 o 
   8   3   1      163.80      153.88      1.32 o 
   9   3   1       69.44       66.16      0.84 o 
  10   3   1       86.34       89.32      1.08 o 
  11   3   1        8.59        8.87      0.32 o 
 -12   4   1      176.02      179.47      2.32 o 
 -11   4   1        4.80        5.30      0.30 o 
 -10   4   1        6.68        6.89      0.28 o 
  -9   4   1       11.16       10.27      0.31 o 
  -8   4   1      105.10       95.09      0.96 o 
  -7   4   1      109.98      114.61      0.96 o 
  -6   4   1       11.89       15.58      0.38 o 
  -5   4   1      168.37      159.09      2.80 o 
  -4   4   1       91.40       93.91      0.78 o 
  -3   4   1      293.47      319.60      2.86 o 
  -2   4   1       53.49       60.13      0.80 o 
  -1   4   1      429.32      448.81      4.78 o 
   0   4   1     1148.10     1158.11     10.68 o 
   1   4   1      911.16      956.77      8.14 o 
   2   4   1       94.89       85.23      2.02 o 
   3   4   1      152.87      158.00      1.28 o 
   4   4   1      109.79      118.09      0.95 o 
   5   4   1       48.25       49.93      0.54 o 
   6   4   1       57.32       52.14      0.59 o 
   7   4   1      153.56      146.84      1.23 o 
   8   4   1       57.19       53.60      0.71 o 
   9   4   1       50.93       47.07      0.68 o 
  10   4   1       88.05       83.52      1.28 o 
  11   4   1       10.35       10.86      0.45 o 
 -11   5   1       41.00       42.52      0.75 o 
 -10   5   1       10.29       10.41      0.36 o 
  -9   5   1       78.83       76.89      0.94 o 
  -8   5   1       29.55       26.22      0.43 o 
  -7   5   1       74.22       71.94      0.87 o 
  -6   5   1      539.41      531.47      4.11 o 
  -5   5   1       55.18       56.69      0.68 o 
  -4   5   1      190.00      188.26      1.76 o 
  -3   5   1       49.57       44.69      0.53 o 
  -2   5   1      719.59      753.99      5.46 o 
  -1   5   1     1248.74     1348.37     10.11 o 
   0   5   1      130.62      142.26      1.35 o 
   1   5   1       86.22       83.19      0.81 o 
   2   5   1       44.76       40.64      0.50 o 
   3   5   1       75.95       71.55      1.18 o 
   4   5   1        8.13        8.52      0.20 o 
   5   5   1       73.11       69.03      0.69 o 
   6   5   1        7.14        8.54      0.25 o 
   7   5   1        2.82        2.51      0.19 o 
   8   5   1       57.77       56.51      0.74 o 
   9   5   1       29.95       29.87      0.76 o 
  10   5   1        9.35        8.18      0.39 o 
  11   5   1       12.54       11.91      0.56 o 
 -11   6   1        5.12        4.92      0.34 o 
 -10   6   1       35.98       34.07      0.72 o 
  -9   6   1       50.17       50.91      0.72 o 
  -8   6   1       84.36       75.34      0.83 o 
  -7   6   1       95.35       91.22      0.99 o 
  -6   6   1       43.31       42.07      0.55 o 
  -5   6   1      436.86      397.91      3.63 o 
  -4   6   1      191.18      196.46      2.06 o 
  -3   6   1      213.56      224.41      1.88 o 
  -2   6   1      209.51      222.87      1.66 o 
  -1   6   1       10.37        9.86      0.19 o 
   0   6   1       65.97       79.71      0.71 o 
   1   6   1       36.50       39.67      0.42 o 
   2   6   1       14.41       16.38      0.63 o 
   3   6   1       71.03       65.83      1.20 o 
   4   6   1      288.44      258.68      9.92 o 
   5   6   1       51.80       57.10      0.74 o 
   6   6   1       59.41       49.45      0.93 o 
   7   6   1       19.27       17.62      0.40 o 
   8   6   1       72.87       76.43      1.00 o 
   9   6   1       43.54       43.98      0.76 o 
  10   6   1        1.37        1.11      0.22 o 
 -10   7   1       13.37       12.50      0.59 o 
  -9   7   1       28.24       28.73      0.64 o 
  -8   7   1        6.25        7.09      0.28 o 
  -7   7   1       85.30       82.45      1.44 o 
  -6   7   1       45.11       41.86      0.72 o 
  -5   7   1      131.51      120.99      2.02 o 
  -4   7   1      341.70      332.13      3.09 o 
  -3   7   1       29.14       30.08      0.45 o 
  -2   7   1      179.94      189.55      1.66 o 
  -1   7   1      190.47      185.73      1.51 o 
   0   7   1       82.89       77.95      0.67 o 
   1   7   1      345.05      340.01      2.59 o 
   2   7   1      131.40      126.52      1.02 o 
   3   7   1      219.96      223.22      2.36 o 
   4   7   1      449.52      429.98      4.27 o 
   5   7   1      716.31      671.64      6.50 o 
   6   7   1       27.75       28.37      0.67 o 
   7   7   1        4.09        4.36      0.28 o 
   8   7   1       15.41       16.21      0.43 o 
   9   7   1        6.76        6.61      0.34 o 
  10   7   1       59.25       62.42      0.97 o 
 -10   8   1        3.38        3.81      0.33 o 
  -9   8   1       24.77       25.56      0.51 o 
  -8   8   1        8.30        7.82      0.45 o 
  -7   8   1       66.76       64.54      1.10 o 
  -6   8   1      115.19      116.02      1.48 o 
  -5   8   1        0.15        0.15      0.14 o 
  -4   8   1      125.93      128.89      1.54 o 
  -3   8   1       58.52       48.24      0.63 o 
  -2   8   1       43.27       35.52      0.41 o 
  -1   8   1       51.83       59.18      0.63 o 
   0   8   1      136.39      133.15      1.06 o 
   1   8   1       79.20       75.06      0.74 o 
   2   8   1       56.40       44.79      0.54 o 
   3   8   1        6.03        3.80      0.23 o 
   4   8   1      157.35      140.30      1.66 o 
   5   8   1       85.22       82.51      1.28 o 
   6   8   1       67.80       68.26      1.16 o 
   7   8   1       97.42       97.35      1.53 o 
   8   8   1       21.73       22.21      0.73 o 
   9   8   1       46.83       48.78      0.82 o 
  -9   9   1       21.45       22.56      0.86 o 
  -8   9   1        3.87        3.84      0.35 o 
  -7   9   1       43.61       46.53      0.96 o 
  -6   9   1        3.02        3.56      0.27 o 
  -5   9   1      143.31      141.72      1.73 o 
  -4   9   1       65.99       57.00      0.88 o 
  -3   9   1      183.16      162.19      1.73 o 
  -2   9   1       98.35       91.12      0.89 o 
  -1   9   1      128.50      114.56      1.02 o 
   0   9   1       14.34       15.19      0.28 o 
   1   9   1      161.68      153.94      1.44 o 
   2   9   1       21.75       23.62      0.43 o 
   3   9   1       43.62       44.55      0.74 o 
   4   9   1       10.18        9.08      0.41 o 
   5   9   1       25.36       23.35      0.63 o 
   6   9   1       22.00       18.80      0.58 o 
   7   9   1       18.45       17.11      0.59 o 
   8   9   1        5.40        5.33      0.42 o 
   9   9   1      124.16      131.81      1.79 o 
  -9  10   1       38.18       34.88      1.24 o 
  -8  10   1      163.72      167.37      2.74 o 
  -7  10   1       53.56       55.11      1.09 o 
  -6  10   1       35.64       39.29      0.86 o 
  -5  10   1        9.94       11.38      0.43 o 
  -4  10   1        7.71        9.48      0.46 o 
  -3  10   1       67.64       62.25      0.95 o 
  -2  10   1      175.79      153.38      1.46 o 
  -1  10   1      109.05      100.19      0.97 o 
   0  10   1      273.81      248.96      1.89 o 
   1  10   1       16.56       16.27      0.33 o 
   2  10   1       14.36       14.26      0.35 o 
   3  10   1       51.48       51.66      0.93 o 
   4  10   1       50.75       55.34      1.00 o 
   5  10   1       94.18      101.03      2.13 o 
   6  10   1        5.73        5.22      0.38 o 
   7  10   1       13.12       12.58      0.57 o 
   8  10   1       93.06       94.90      1.62 o 
  -8  11   1       54.12       55.90      1.54 o 
  -7  11   1      103.11      106.05      1.90 o 
  -6  11   1       78.89       79.63      1.52 o 
  -5  11   1       36.61       37.73      0.92 o 
  -4  11   1       46.31       46.95      0.91 o 
  -3  11   1       49.53       50.50      0.79 o 
  -2  11   1       98.82      100.95      1.16 o 
  -1  11   1       69.12       66.89      0.80 o 
   0  11   1        7.19        6.80      0.28 o 
   1  11   1       53.28       52.16      0.73 o 
   2  11   1       28.44       28.31      0.61 o 
   3  11   1       14.63       14.29      0.49 o 
   4  11   1       26.86       27.93      0.70 o 
   5  11   1      178.13      179.72      2.42 o 
   6  11   1       93.41       95.85      1.57 o 
   7  11   1       19.27       20.01      0.79 o 
  -6  12   1       58.52       60.74      1.31 o 
  -5  12   1       23.52       24.11      0.76 o 
  -4  12   1      102.45       99.59      1.70 o 
  -3  12   1       32.05       33.75      0.68 o 
  -2  12   1       14.17       15.52      0.36 o 
  -1  12   1        4.69        5.87      0.32 o 
   0  12   1       14.78       14.80      0.40 o 
   1  12   1       19.63       20.19      0.49 o 
   2  12   1        1.49        2.25      0.26 o 
   3  12   1       28.18       27.27      0.69 o 
   4  12   1       47.87       47.84      0.98 o 
   5  12   1       11.37       10.98      0.53 o 
   6  12   1      129.42      134.65      2.03 o 
  -5  13   1       38.06       40.30      1.02 o 
  -4  13   1       85.47       88.44      1.60 o 
  -3  13   1       59.48       59.36      1.10 o 
  -2  13   1       27.33       28.07      0.62 o 
  -1  13   1      111.92      113.55      1.62 o 
   0  13   1        9.57        9.59      0.60 o 
   1  13   1       29.20       30.24      0.82 o 
   2  13   1       26.58       27.03      0.70 o 
   3  13   1       11.49       11.73      0.70 o 
   4  13   1       26.00       28.03      0.87 o 
  -2  14   1       22.15       23.46      0.73 o 
  -1  14   1       93.74       96.52      1.84 o 
   0  14   1       92.62      103.72      3.08 o 
   1  14   1       79.03       78.87      1.66 o 
   2  14   1       57.95       62.28      1.45 o 
 -12   0   2        6.07        5.85      0.55 o 
 -11   0   2        0.92        1.27      0.18 o 
 -10   0   2       92.82       86.03      1.28 o 
  -9   0   2      221.85      228.09      2.32 o 
  -8   0   2      160.14      146.67      1.56 o 
  -7   0   2       47.93       46.45      0.59 o 
  -6   0   2       13.15       12.13      0.33 o 
  -5   0   2       65.77       73.61      0.71 o 
  -4   0   2     1480.36     1592.48     15.71 o 
  -3   0   2      217.10      227.26      3.07 o 
  -2   0   2     1869.62     1928.67     18.73 o 
  -1   0   2     1020.51     1040.93      9.24 o 
   0   0   2       68.37       71.29      0.64 o 
   1   0   2     3561.72     3428.13     28.20 o 
   2   0   2      529.15      542.27      5.33 o 
   3   0   2        4.70        9.72      0.22 o 
   4   0   2      111.03      114.35      1.43 o 
   5   0   2      398.33      391.08      4.21 o 
   6   0   2       51.08       56.15      0.71 o 
   7   0   2      130.67      128.83      1.39 o 
   8   0   2        9.66       11.65      0.34 o 
   9   0   2        8.39        8.49      0.34 o 
  10   0   2      150.84      143.14      2.24 o 
  11   0   2        0.38        0.19      0.31 o 
 -12   1   2        8.62        8.87      0.30 o 
 -11   1   2        2.55        2.70      0.19 o 
 -10   1   2       27.15       28.29      0.37 o 
  -9   1   2      552.47      544.79      3.78 o 
  -8   1   2      177.30      163.45      1.17 o 
  -7   1   2      172.87      165.86      1.35 o 
  -6   1   2      193.54      207.02      1.34 o 
  -5   1   2      238.08      253.27      1.62 o 
  -4   1   2      374.47      413.35      3.05 o 
  -3   1   2      488.95      549.51      3.60 o 
  -2   1   2      217.14      242.52      1.57 o 
  -1   1   2      585.17      580.17      4.23 o 
   0   1   2     2941.44     2934.17     21.88 o 
   1   1   2     3665.10     3682.81     25.90 o 
   2   1   2      606.50      657.17      4.55 o 
   3   1   2      214.56      215.17      2.46 o 
   4   1   2       14.12       16.14      0.21 o 
   5   1   2       30.43       34.09      0.37 o 
   6   1   2      395.03      375.48      2.62 o 
   7   1   2        7.32        7.33      0.20 o 
   8   1   2      139.66      132.86      1.07 o 
   9   1   2       87.69       87.98      0.93 o 
  10   1   2       32.69       32.65      0.64 o 
  11   1   2        6.84        7.33      0.36 o 
 -12   2   2       54.20       55.63      0.76 o 
 -11   2   2       36.47       36.49      0.53 o 
 -10   2   2       15.11       16.48      0.34 o 
  -9   2   2       51.29       48.42      0.54 o 
  -8   2   2      125.56      111.93      0.85 o 
  -7   2   2       83.59       83.45      0.60 o 
  -6   2   2       81.08       84.91      0.67 o 
  -5   2   2      281.24      314.62      2.07 o 
  -4   2   2      989.57     1074.46      7.09 o 
  -3   2   2      212.84      215.61      1.58 o 
  -2   2   2     1167.95     1238.93      9.38 o 
  -1   2   2     1462.05     1383.44     13.74 o 
   0   2   2      624.13      635.81      5.28 o 
   1   2   2     1964.82     2052.97     15.82 o 
   2   2   2     1344.91     1472.18     10.16 o 
   3   2   2      467.69      525.28      3.73 o 
   4   2   2      138.38      141.29      1.03 o 
   5   2   2       87.10       89.97      0.77 o 
   6   2   2      122.56      120.26      1.12 o 
   7   2   2      317.69      299.69      2.29 o 
   8   2   2       13.94       14.83      0.32 o 
   9   2   2       66.68       65.36      0.79 o 
  10   2   2       58.93       60.61      0.81 o 
  11   2   2        4.28        3.95      0.26 o 
 -12   3   2       11.61        9.79      0.37 o 
 -11   3   2       11.77       11.81      0.31 o 
 -10   3   2       31.60       31.98      0.47 o 
  -9   3   2       64.89       63.07      0.65 o 
  -8   3   2       86.90       81.26      0.71 o 
  -7   3   2      439.15      430.81      3.02 o 
  -6   3   2       46.39       45.55      0.46 o 
  -5   3   2      154.53      151.76      1.20 o 
  -4   3   2       28.00       30.61      0.34 o 
  -3   3   2       41.25       46.10      0.42 o 
  -2   3   2      205.54      221.62      2.02 o 
  -1   3   2      758.86      771.45      9.64 o 
   0   3   2       40.91       41.47      0.72 o 
   1   3   2      693.62      726.97      7.19 o 
   2   3   2      465.59      525.88      4.14 o 
   3   3   2      184.04      200.08      1.47 o 
   4   3   2      101.50      105.27      0.82 o 
   5   3   2      187.19      192.51      1.57 o 
   6   3   2      128.04      127.06      1.14 o 
   7   3   2       20.29       21.80      0.38 o 
   8   3   2       16.96       13.39      0.34 o 
   9   3   2       32.93       32.38      0.55 o 
  10   3   2        1.69        1.65      0.18 o 
  11   3   2        9.77       11.03      0.54 o 
 -12   4   2       53.85       57.55      0.95 o 
 -11   4   2       44.14       45.03      0.69 o 
 -10   4   2       17.78       19.59      0.40 o 
  -9   4   2      107.33      101.12      1.04 o 
  -8   4   2       41.19       38.67      0.46 o 
  -7   4   2       99.26       96.62      0.89 o 
  -6   4   2      143.12      157.53      1.41 o 
  -5   4   2      208.42      219.39      1.76 o 
  -4   4   2      135.90      141.45      1.18 o 
  -3   4   2      401.71      442.81      3.40 o 
  -2   4   2      115.99      112.78      1.43 o 
  -1   4   2      224.93      235.04      2.37 o 
   0   4   2      401.95      423.36      4.34 o 
   1   4   2      761.71      800.45      7.35 o 
   2   4   2      410.62      451.35      3.63 o 
   3   4   2      211.19      214.86      1.71 o 
   4   4   2      158.10      161.12      1.35 o 
   5   4   2       45.23       45.62      0.52 o 
   6   4   2       67.40       62.76      0.66 o 
   7   4   2       66.85       62.07      0.69 o 
   8   4   2      152.40      157.70      1.52 o 
   9   4   2        2.45        2.91      0.25 o 
  10   4   2       33.02       32.03      0.68 o 
 -11   5   2       21.17       21.33      0.48 o 
 -10   5   2        0.37        0.52      0.16 o 
  -9   5   2        7.67        8.70      0.28 o 
  -8   5   2       34.11       34.88      0.67 o 
  -7   5   2      119.03      108.23      1.04 o 
  -6   5   2       93.16       90.12      1.22 o 
  -5   5   2      324.68      306.07      2.57 o 
  -4   5   2        8.11        8.55      0.23 o 
  -3   5   2      943.53      948.11     21.62 o 
  -2   5   2       44.39       45.68      0.77 o 
  -1   5   2       85.35       88.58      0.94 o 
   0   5   2      567.60      607.47      4.93 o 
   1   5   2       50.69       48.91      0.56 o 
   2   5   2      340.45      339.69      3.62 o 
   3   5   2      146.46      135.61      1.20 o 
   4   5   2      145.69      156.87      1.42 o 
   5   5   2       16.50       19.05      0.37 o 
   6   5   2        6.32        5.69      0.23 o 
   7   5   2        4.88        4.77      0.23 o 
   8   5   2       12.56       12.00      0.37 o 
   9   5   2       21.02       19.59      0.48 o 
  10   5   2        7.66        6.75      0.37 o 
 -11   6   2       46.63       47.79      0.81 o 
 -10   6   2        0.70        0.86      0.18 o 
  -9   6   2        6.38        5.66      0.25 o 
  -8   6   2       81.26       77.82      0.91 o 
  -7   6   2      317.75      295.08      2.59 o 
  -6   6   2       18.32       18.09      0.38 o 
  -5   6   2      233.93      217.10      3.15 o 
  -4   6   2        8.71        9.24      0.37 o 
  -3   6   2       13.47       13.83      0.28 o 
  -2   6   2       31.16       30.80      0.38 o 
  -1   6   2      149.87      157.48      1.29 o 
   0   6   2      280.17      293.58      2.38 o 
   1   6   2      628.67      618.57      5.41 o 
   2   6   2       55.16       62.93      1.13 o 
   3   6   2       59.82       57.81      1.73 o 
   4   6   2      494.71      484.32      4.28 o 
   5   6   2      363.46      337.40      3.41 o 
   6   6   2        0.31        0.51      0.14 o 
   7   6   2       15.53       17.99      0.42 o 
   8   6   2       29.74       32.20      0.60 o 
   9   6   2        4.45        4.36      0.29 o 
  10   6   2       10.23       10.61      0.45 o 
 -11   7   2        2.00        2.18      0.31 o 
 -10   7   2       39.15       38.00      0.69 o 
  -9   7   2       15.64       14.95      0.39 o 
  -8   7   2        2.60        2.08      0.18 o 
  -7   7   2       46.26       52.31      1.07 o 
  -6   7   2      247.82      242.52      2.96 o 
  -5   7   2      129.20      122.69      1.34 o 
  -4   7   2        3.19        4.14      0.20 o 
  -3   7   2      408.82      403.10      3.44 o 
  -2   7   2       66.42       65.05      0.62 o 
  -1   7   2       37.43       35.50      0.43 o 
   0   7   2      125.50      130.30      1.13 o 
   1   7   2      168.06      162.88      1.42 o 
   2   7   2      365.52      369.48      4.00 o 
   3   7   2      119.10      120.60      1.42 o 
   4   7   2      179.44      162.30      2.05 o 
   5   7   2        2.60        2.03      0.38 o 
   6   7   2      144.34      127.14      1.56 o 
   7   7   2       37.53       33.94      0.68 o 
   8   7   2       20.07       20.79      0.50 o 
   9   7   2       48.87       47.55      0.81 o 
 -10   8   2       46.39       50.24      0.81 o 
  -9   8   2        9.45       10.06      0.53 o 
  -8   8   2       12.02       13.81      0.47 o 
  -7   8   2        1.49        1.15      0.20 o 
  -6   8   2      404.26      390.63      5.69 o 
  -5   8   2       17.10       12.91      0.39 o 
  -4   8   2      121.84      134.04      1.36 o 
  -3   8   2       69.61       68.18      0.80 o 
  -2   8   2       58.07       54.77      0.60 o 
  -1   8   2       70.75       66.76      0.71 o 
   0   8   2      111.25      105.51      0.99 o 
   1   8   2      368.67      342.62      2.99 o 
   2   8   2       96.65       92.98      1.17 o 
   3   8   2      132.62      120.59      1.62 o 
   4   8   2      146.64      146.17      1.92 o 
   5   8   2       38.52       37.51      0.79 o 
   6   8   2       27.47       28.69      0.71 o 
   7   8   2      108.07      110.03      1.48 o 
   8   8   2      138.31      146.67      1.88 o 
   9   8   2        3.26        4.21      0.30 o 
  -9   9   2       47.55       47.22      1.17 o 
  -8   9   2        3.23        2.33      0.30 o 
  -7   9   2       40.20       44.47      0.91 o 
  -6   9   2       53.39       50.97      0.95 o 
  -5   9   2       49.39       51.58      0.88 o 
  -4   9   2       21.60       18.58      0.43 o 
  -3   9   2       52.80       56.62      0.73 o 
  -2   9   2      267.30      225.52      1.87 o 
  -1   9   2      530.65      496.03      3.78 o 
   0   9   2       48.31       37.70      0.54 o 
   1   9   2       33.98       34.04      0.52 o 
   2   9   2      100.82      101.04      1.43 o 
   3   9   2       10.27        8.86      0.39 o 
   4   9   2       54.61       55.84      1.00 o 
   5   9   2        6.66        6.97      0.40 o 
   6   9   2       33.57       32.52      0.99 o 
   7   9   2      146.43      142.28      2.08 o 
   8   9   2       15.66       16.36      0.66 o 
  -9  10   2       11.19       11.42      0.81 o 
  -8  10   2      121.40      119.42      2.63 o 
  -7  10   2       12.02       11.17      0.51 o 
  -6  10   2       61.93       60.86      1.10 o 
  -5  10   2       13.77       16.07      0.52 o 
  -4  10   2        7.62        6.99      0.34 o 
  -3  10   2       51.34       47.68      0.73 o 
  -2  10   2      103.10       99.91      0.95 o 
  -1  10   2        5.56        4.34      0.20 o 
   0  10   2       14.63       18.17      0.40 o 
   1  10   2       20.15       19.70      0.47 o 
   2  10   2      104.80      102.81      1.53 o 
   3  10   2       62.70       65.61      1.11 o 
   4  10   2       22.31       21.14      0.60 o 
   5  10   2       16.96       17.99      0.58 o 
   6  10   2       91.07       90.94      1.50 o 
   7  10   2       70.50       75.02      1.37 o 
  -8  11   2        8.81       10.93      0.75 o 
  -7  11   2      163.90      166.65      2.61 o 
  -6  11   2        4.35        4.80      0.37 o 
  -5  11   2        4.31        4.04      0.33 o 
  -4  11   2        9.28        7.93      0.43 o 
  -3  11   2       22.82       24.91      0.56 o 
  -2  11   2        2.92        2.93      0.19 o 
  -1  11   2       38.76       40.60      0.67 o 
   0  11   2       10.41       10.68      0.37 o 
   1  11   2       41.99       42.93      0.75 o 
   2  11   2       28.91       28.64      0.67 o 
   3  11   2       23.56       23.26      1.01 o 
   4  11   2       14.38       14.03      0.53 o 
   5  11   2       22.09       25.92      0.79 o 
   6  11   2       21.11       19.76      0.70 o 
   7  11   2       80.76       81.37      1.48 o 
  -7  12   2        3.52        3.24      0.46 o 
  -6  12   2        7.69        8.88      0.54 o 
  -5  12   2       65.92       72.01      1.26 o 
  -4  12   2       61.82       61.66      1.18 o 
  -3  12   2        1.78        1.37      0.21 o 
  -2  12   2       25.83       25.02      0.52 o 
  -1  12   2       56.84       61.65      1.16 o 
   0  12   2       12.60       13.19      0.51 o 
   1  12   2       31.46       32.52      0.81 o 
   2  12   2        4.14        3.39      0.34 o 
   3  12   2        7.36        9.39      0.54 o 
   4  12   2       38.38       39.17      1.26 o 
   5  12   2       51.78       52.81      1.51 o 
  -5  13   2       21.21       21.64      0.73 o 
  -4  13   2       16.66       16.56      0.63 o 
  -3  13   2       81.77       84.22      1.37 o 
  -2  13   2       69.03       70.43      1.72 o 
  -1  13   2        0.68        0.63      0.31 o 
   0  13   2      148.16      151.44      2.51 o 
   1  13   2        0.16       -0.04      0.21 o 
   2  13   2       67.36       65.57      1.28 o 
   3  13   2       18.47       19.28      0.74 o 
   4  13   2        5.51        5.33      0.55 o 
  -2  14   2       14.58       15.52      0.91 o 
  -1  14   2       51.56       54.72      1.34 o 
   0  14   2       74.48       82.13      1.88 o 
   1  14   2       65.30       73.73      1.62 o 
 -12   0   3        1.03        0.40      0.23 o 
 -11   0   3       26.54       25.81      0.53 o 
 -10   0   3      121.40      126.78      1.45 o 
  -9   0   3       68.10       75.08      0.95 o 
  -8   0   3        0.65        0.07      0.13 o 
  -7   0   3       54.65       52.55      0.65 o 
  -6   0   3       14.29       14.25      0.26 o 
  -5   0   3      525.35      553.39     16.02 o 
  -4   0   3     2424.11     2602.66     25.71 o 
  -3   0   3      750.39      841.13      9.22 o 
  -2   0   3       26.54       26.45      0.33 o 
  -1   0   3      308.00      314.59      2.66 o 
   0   0   3       50.90       49.47      0.84 o 
   1   0   3      449.08      427.66      3.88 o 
   2   0   3      757.89      818.28      6.76 o 
   3   0   3      140.19      140.22      1.53 o 
   4   0   3       52.83       58.69      0.69 o 
   5   0   3        0.20        0.39      0.10 o 
   6   0   3      207.48      208.93      2.08 o 
   7   0   3      102.68      107.00      1.31 o 
   8   0   3        0.04        0.30      0.17 o 
   9   0   3        4.92        5.66      0.38 o 
  10   0   3      109.47      107.13      2.66 o 
 -12   1   3        5.08        4.99      0.24 o 
 -11   1   3       19.89       20.61      0.40 o 
 -10   1   3       66.41       59.99      0.63 o 
  -9   1   3       16.31       13.84      0.27 o 
  -8   1   3      237.53      232.72      1.59 o 
  -7   1   3      138.08      134.33      1.85 o 
  -6   1   3      158.95      159.54      1.15 o 
  -5   1   3       60.32       60.68      0.46 o 
  -4   1   3     1599.88     1674.14     12.15 o 
  -3   1   3       72.16       66.40      0.77 o 
  -2   1   3      166.48      175.33      1.69 o 
  -1   1   3     2572.96     2646.23     17.30 o 
   0   1   3      923.50      934.20      7.10 o 
   1   1   3      347.18      346.20      2.22 o 
   2   1   3      420.18      441.17      2.83 o 
   3   1   3      219.48      225.99      1.51 o 
   4   1   3      303.18      301.60      1.99 o 
   5   1   3      213.62      204.37      1.48 o 
   6   1   3      122.57      117.38      0.94 o 
   7   1   3       29.90       27.70      0.57 o 
   8   1   3        9.48        8.11      0.25 o 
   9   1   3       30.54       30.41      0.50 o 
  10   1   3       31.69       33.73      0.61 o 
 -12   2   3      170.63      174.61      1.62 o 
 -11   2   3       38.40       37.82      0.58 o 
 -10   2   3        1.27        1.69      0.15 o 
  -9   2   3       15.44       13.65      0.27 o 
  -8   2   3      229.79      205.55      1.36 o 
  -7   2   3      151.89      149.28      1.09 o 
  -6   2   3       94.61       93.54      0.76 o 
  -5   2   3       17.22       17.26      0.21 o 
  -4   2   3       40.83       40.12      0.37 o 
  -3   2   3      113.87      123.00      1.39 o 
  -2   2   3      157.84      156.73      1.79 o 
  -1   2   3      209.09      224.44      2.91 o 
   0   2   3      267.78      284.31      2.65 o 
   1   2   3      472.71      501.28      3.33 o 
   2   2   3     1315.35     1424.76     12.00 o 
   3   2   3      119.50      119.99      0.89 o 
   4   2   3      149.32      142.50      1.24 o 
   5   2   3      167.67      170.07      1.53 o 
   6   2   3       14.14       12.05      0.24 o 
   7   2   3       13.67       12.59      0.26 o 
   8   2   3       32.64       35.39      0.56 o 
   9   2   3       53.72       54.89      0.80 o 
  10   2   3        3.35        4.13      0.27 o 
 -12   3   3       55.99       55.55      0.80 o 
 -11   3   3       40.07       40.02      0.63 o 
 -10   3   3       83.27       85.06      0.89 o 
  -9   3   3       83.21       79.21      0.72 o 
  -8   3   3      172.68      158.99      1.28 o 
  -7   3   3       42.19       41.88      0.44 o 
  -6   3   3      330.23      347.87      2.41 o 
  -5   3   3      411.65      438.70      3.01 o 
  -4   3   3       87.95       79.81      0.64 o 
  -3   3   3      301.03      334.99      4.23 o 
  -2   3   3      365.48      398.96      6.56 o 
  -1   3   3      287.99      281.08      2.18 o 
   0   3   3       90.51      103.84      1.01 o 
   1   3   3     1918.28     1997.42     14.52 o 
   2   3   3      951.91     1008.54      8.33 o 
   3   3   3       29.02       28.43      0.41 o 
   4   3   3       95.53      109.01      0.93 o 
   5   3   3       18.28       22.11      0.44 o 
   6   3   3       25.10       19.73      0.35 o 
   7   3   3      171.40      166.04      1.58 o 
   8   3   3       21.16       19.83      0.38 o 
   9   3   3       48.75       47.51      0.65 o 
  10   3   3        0.14        0.30      0.16 o 
 -12   4   3       15.39       16.50      0.44 o 
 -11   4   3       48.00       45.00      0.68 o 
 -10   4   3        7.13        7.45      0.28 o 
  -9   4   3        3.63        2.50      0.16 o 
  -8   4   3      109.05      103.61      0.97 o 
  -7   4   3      204.47      196.27      1.59 o 
  -6   4   3       97.70       94.33      0.88 o 
  -5   4   3      234.95      263.27      2.07 o 
  -4   4   3       95.18      103.25      0.82 o 
  -3   4   3       65.44       57.49      0.65 o 
  -2   4   3      476.20      481.09      4.14 o 
  -1   4   3       44.93       55.34      0.50 o 
   0   4   3      311.95      320.16      2.48 o 
   1   4   3       81.76       81.06      1.11 o 
   2   4   3       26.48       30.49      0.37 o 
   3   4   3       67.12       74.23      0.83 o 
   4   4   3       95.26       96.53      0.98 o 
   5   4   3       14.66       12.95      0.26 o 
   6   4   3       47.91       41.43      0.54 o 
   7   4   3      134.25      132.62      1.31 o 
   8   4   3       81.03       84.43      1.00 o 
   9   4   3        5.65        6.36      0.31 o 
  10   4   3      120.22      116.97      1.49 o 
 -12   5   3        2.64        3.16      0.29 o 
 -11   5   3       13.87       13.44      0.45 o 
 -10   5   3       85.64       84.13      0.95 o 
  -9   5   3       45.33       43.76      0.64 o 
  -8   5   3      140.78      129.13      1.24 o 
  -7   5   3        7.66        7.53      0.24 o 
  -6   5   3       28.05       28.55      0.40 o 
  -5   5   3       89.07       85.69      0.82 o 
  -4   5   3       90.67       76.96      8.30 o 
  -3   5   3       82.28       77.17      0.74 o 
  -2   5   3      419.46      441.33      3.48 o 
  -1   5   3      150.63      154.19      1.93 o 
   0   5   3      169.12      177.58      1.58 o 
   1   5   3       42.03       49.98      0.51 o 
   2   5   3       58.65       56.78      0.72 o 
   3   5   3      171.18      161.74      1.69 o 
   4   5   3       30.29       30.45      0.43 o 
   5   5   3       59.84       67.48      0.84 o 
   6   5   3      196.87      186.54      1.89 o 
   7   5   3       63.20       60.45      0.84 o 
   8   5   3        9.35       10.36      0.37 o 
   9   5   3        3.35        5.00      0.41 o 
  10   5   3        3.37        2.64      0.31 o 
 -11   6   3        0.74        1.36      0.23 o 
 -10   6   3       43.47       42.39      0.91 o 
  -9   6   3        2.77        2.83      0.21 o 
  -8   6   3       75.91       74.93      0.89 o 
  -7   6   3       70.19       67.40      0.75 o 
  -6   6   3      108.99      108.77      1.12 o 
  -5   6   3      356.70      356.34      3.03 o 
  -4   6   3      210.99      209.13      3.03 o 
  -3   6   3       19.32       22.06      0.57 o 
  -2   6   3      285.67      300.01      2.76 o 
  -1   6   3       43.76       47.86      0.61 o 
   0   6   3      505.14      510.30      6.85 o 
   1   6   3       66.91       64.09      4.24 o 
   3   6   3       34.60       29.29      0.51 o 
   4   6   3       13.14       14.19      0.39 o 
   5   6   3      365.92      337.89      3.44 o 
   6   6   3       40.59       42.54      0.66 o 
   7   6   3       18.75       17.37      0.43 o 
   8   6   3        2.57        2.64      0.26 o 
   9   6   3        9.33        9.77      0.43 o 
 -11   7   3       78.78       79.11      1.21 o 
 -10   7   3       14.54       15.74      0.41 o 
  -9   7   3       29.38       28.95      0.57 o 
  -8   7   3        5.92        5.56      0.38 o 
  -7   7   3       37.21       34.90      0.64 o 
  -6   7   3      138.98      142.57      1.99 o 
  -5   7   3       22.51       22.39      0.44 o 
  -4   7   3      223.08      213.52      2.32 o 
  -3   7   3      274.39      253.19      2.97 o 
  -2   7   3      164.83      172.10      1.80 o 
  -1   7   3       42.43       42.60      0.55 o 
   0   7   3      540.77      528.96      5.53 o 
   1   7   3      424.06      426.27      4.66 o 
   2   7   3       89.40       82.29      1.34 o 
   3   7   3       88.37       86.31      1.41 o 
   4   7   3       43.52       48.06      0.87 o 
   5   7   3       86.64       78.32      1.09 o 
   6   7   3       93.64       95.54      1.30 o 
   7   7   3       10.16        9.75      0.36 o 
   8   7   3        0.93        1.00      0.20 o 
   9   7   3       15.06       14.90      0.52 o 
 -10   8   3        8.12        7.36      0.36 o 
  -9   8   3       51.77       54.66      0.93 o 
  -8   8   3       13.04       13.41      0.51 o 
  -7   8   3       21.16       23.47      0.63 o 
  -6   8   3       10.24        7.73      0.45 o 
  -5   8   3      180.79      184.21      2.59 o 
  -4   8   3      208.34      180.07      1.87 o 
  -3   8   3       19.16       18.83      0.37 o 
  -2   8   3       95.02       93.45      0.86 o 
  -1   8   3       55.49       54.07      0.64 o 
   0   8   3      384.16      355.36      2.92 o 
   1   8   3      181.29      178.56      2.03 o 
   2   8   3        2.15        2.06      0.27 o 
   3   8   3       18.22       16.62      0.73 o 
   4   8   3      148.92      147.74      1.97 o 
   5   8   3       82.61       79.78      1.39 o 
   6   8   3       29.03       28.26      0.83 o 
   7   8   3        9.67        8.52      0.42 o 
   8   8   3        7.77        7.71      0.42 o 
 -10   9   3       17.31       17.69      0.78 o 
  -9   9   3       61.58       59.89      1.17 o 
  -8   9   3        9.40       11.18      0.64 o 
  -7   9   3       29.11       29.45      0.89 o 
  -6   9   3       85.77       89.15      1.39 o 
  -5   9   3       46.95       41.51      0.83 o 
  -4   9   3        6.79        7.52      0.44 o 
  -3   9   3      141.87      135.23      2.10 o 
  -2   9   3       66.47       67.53      0.78 o 
  -1   9   3      440.52      416.06      3.88 o 
   0   9   3       89.94       81.13      1.03 o 
   1   9   3      357.96      329.34      3.67 o 
   2   9   3       31.95       30.68      0.74 o 
   3   9   3        4.97        4.85      0.37 o 
   4   9   3        8.54        8.91      0.50 o 
   5   9   3       10.92       11.35      0.56 o 
   6   9   3       66.35       62.80      1.26 o 
   7   9   3       50.05       51.76      1.22 o 
   8   9   3       67.68       72.47      1.44 o 
  -9  10   3       12.92       14.84      0.87 o 
  -8  10   3       38.99       41.06      0.94 o 
  -7  10   3       28.53       27.92      0.73 o 
  -6  10   3       25.12       24.59      0.66 o 
  -5  10   3       25.64       26.58      0.96 o 
  -4  10   3       30.70       29.22      0.62 o 
  -3  10   3       97.12       92.67      1.15 o 
  -2  10   3       37.33       36.59      0.54 o 
  -1  10   3       60.14       60.36      0.90 o 
   0  10   3       89.60       89.03      1.48 o 
   1  10   3       27.03       28.09      0.71 o 
   2  10   3        5.45        4.28      0.31 o 
   3  10   3      155.11      150.06      2.07 o 
   4  10   3        1.37        1.56      0.45 o 
   5  10   3       10.58        9.54      0.56 o 
   6  10   3        5.08        4.94      0.45 o 
   7  10   3       19.12       18.42      1.04 o 
  -8  11   3       26.15       24.88      0.97 o 
  -7  11   3        0.64        0.42      0.24 o 
  -6  11   3       46.35       48.63      0.99 o 
  -5  11   3        9.48        9.23      0.45 o 
  -4  11   3        5.10        5.33      0.32 o 
  -3  11   3       40.92       43.64      0.78 o 
  -2  11   3       34.57       34.63      0.74 o 
  -1  11   3       14.67       11.56      0.46 o 
   0  11   3      191.24      183.96      2.44 o 
   1  11   3        4.16        5.40      0.39 o 
   2  11   3       10.03        9.57      0.51 o 
   3  11   3       27.21       28.01      0.78 o 
   4  11   3       39.32       40.15      1.08 o 
   5  11   3        1.52        1.10      0.37 o 
   6  11   3      178.28      183.72      3.85 o 
  -7  12   3       43.17       45.82      1.30 o 
  -6  12   3       32.95       33.26      0.83 o 
  -5  12   3       25.24       26.66      0.71 o 
  -4  12   3      175.08      175.29      2.25 o 
  -3  12   3       71.51       72.32      1.35 o 
  -2  12   3       96.82       97.27      1.49 o 
  -1  12   3       42.93       45.32      1.07 o 
   0  12   3       72.03       75.55      1.23 o 
   1  12   3       20.21       21.53      0.68 o 
   2  12   3       47.53       48.05      1.06 o 
   3  12   3       19.37       19.94      0.87 o 
   4  12   3      112.92      117.82      2.06 o 
   5  12   3        6.94        7.89      0.70 o 
  -5  13   3      137.42      136.98      2.54 o 
  -4  13   3        0.63        0.73      0.27 o 
  -3  13   3       69.02       67.16      1.51 o 
  -2  13   3      101.81      105.70      1.78 o 
  -1  13   3       84.38       89.68      1.78 o 
   0  13   3       27.15       27.86      0.73 o 
   1  13   3       40.67       42.79      1.01 o 
   2  13   3       13.88       15.12      0.67 o 
   3  13   3       17.96       19.27      0.74 o 
 -12   0   4       47.17       48.43      1.05 o 
 -11   0   4      127.32      129.88      1.74 o 
 -10   0   4        1.19        1.64      0.22 o 
  -9   0   4       46.59       45.73      0.85 o 
  -8   0   4      712.31      711.80      6.52 o 
  -7   0   4        8.44        9.76      0.25 o 
  -6   0   4     1210.00     1238.95     11.12 o 
  -5   0   4      496.27      522.21      4.84 o 
  -4   0   4      112.14      125.55      1.52 o 
  -3   0   4     1574.19     1723.88     14.32 o 
  -2   0   4       30.27       30.37      0.36 o 
  -1   0   4       42.74       44.19      0.60 o 
   0   0   4       40.70       49.88      0.60 o 
   1   0   4      908.81      958.29      7.91 o 
   2   0   4       34.27       28.87      0.81 o 
   3   0   4       36.87       40.60      0.53 o 
   4   0   4       13.38       16.48      0.35 o 
   5   0   4      131.61      132.58      1.39 o 
   6   0   4       20.38       19.85      0.47 o 
   7   0   4       48.18       48.02      0.82 o 
   8   0   4        0.03        0.19      0.20 o 
   9   0   4        9.04        9.46      0.47 o 
  10   0   4        7.83        6.33      0.58 o 
 -12   1   4        3.73        3.08      0.20 o 
 -11   1   4        2.26        2.03      0.17 o 
 -10   1   4       38.85       38.50      0.48 o 
  -9   1   4       61.76       58.06      0.56 o 
  -8   1   4       40.75       43.07      0.41 o 
  -7   1   4       17.26       15.18      0.39 o 
  -6   1   4       36.85       31.25      0.33 o 
  -5   1   4      263.53      273.56      2.05 o 
  -4   1   4      225.02      238.46      1.55 o 
  -3   1   4      138.86      151.84      1.02 o 
  -2   1   4      494.64      531.43      4.15 o 
  -1   1   4      447.28      477.81      3.17 o 
   0   1   4      227.45      232.55      1.47 o 
   1   1   4     1690.35     1763.99     11.13 o 
   2   1   4      256.65      275.28      1.75 o 
   3   1   4      161.47      163.24      1.09 o 
   4   1   4      172.59      175.12      1.18 o 
   5   1   4      278.80      263.23      1.96 o 
   6   1   4      173.05      172.06      1.37 o 
   7   1   4       34.11       34.83      0.70 o 
   8   1   4       12.27       13.57      0.33 o 
   9   1   4       26.17       27.67      0.54 o 
  10   1   4       62.72       64.88      1.03 o 
 -12   2   4       41.96       43.98      0.61 o 
 -11   2   4        7.40        6.54      0.24 o 
 -10   2   4      101.56      100.78      0.91 o 
  -9   2   4       66.42       66.20      0.60 o 
  -8   2   4      235.11      206.90      1.51 o 
  -7   2   4      163.19      158.66      1.18 o 
  -6   2   4       37.71       30.29      3.20 o 
  -5   2   4      128.86      138.85      1.07 o 
  -4   2   4      702.88      768.64      4.70 o 
  -3   2   4      461.24      511.22      3.29 o 
  -2   2   4       33.02       44.29      0.39 o 
  -1   2   4      959.11      994.16     14.62 o 
   0   2   4      198.50      228.46      1.46 o 
   1   2   4      172.90      194.51      1.31 o 
   2   2   4      212.15      207.57      1.58 o 
   3   2   4      293.89      321.93      2.23 o 
   4   2   4       99.88       96.72      1.31 o 
   5   2   4      258.10      245.51      1.96 o 
   6   2   4       96.59       92.51      0.88 o 
   7   2   4       24.69       23.75      0.37 o 
   8   2   4        4.74        4.53      0.25 o 
   9   2   4       66.67       68.44      0.94 o 
  10   2   4        3.68        4.42      0.29 o 
 -12   3   4       49.65       48.38      0.87 o 
 -11   3   4      101.75      103.86      1.17 o 
 -10   3   4        0.98        1.00      0.15 o 
  -9   3   4       77.02       76.23      0.73 o 
  -8   3   4       95.82       97.61      0.81 o 
  -7   3   4      188.57      173.20      1.26 o 
  -6   3   4      224.78      231.76      1.66 o 
  -5   3   4       92.53       84.73      0.77 o 
  -4   3   4       94.64       92.91      0.76 o 
  -3   3   4      480.20      523.87      3.74 o 
  -2   3   4       11.96       11.36      0.22 o 
  -1   3   4      521.77      562.89      7.50 o 
   0   3   4      221.03      240.56      1.68 o 
   1   3   4      123.16      115.42      0.87 o 
   2   3   4      116.81      128.22      0.95 o 
   3   3   4       94.51       99.65      0.89 o 
   4   3   4       51.51       55.33      0.56 o 
   5   3   4       60.12       60.35      0.68 o 
   6   3   4       48.25       43.45      0.56 o 
   7   3   4       23.49       24.95      0.46 o 
   8   3   4       39.93       38.99      0.57 o 
   9   3   4       23.88       22.10      0.48 o 
  10   3   4       20.24       20.16      0.54 o 
 -12   4   4       55.91       54.00      0.85 o 
 -11   4   4       31.48       32.38      0.61 o 
 -10   4   4       26.60       29.17      0.46 o 
  -9   4   4       35.17       34.96      0.49 o 
  -8   4   4      112.20      106.30      0.99 o 
  -7   4   4      406.34      391.07      2.94 o 
  -6   4   4       22.29       20.82      0.39 o 
  -5   4   4      109.34      109.27      0.98 o 
  -4   4   4      217.46      231.56      1.82 o 
  -3   4   4       26.05       32.25      0.35 o 
  -2   4   4       44.69       44.77      0.72 o 
  -1   4   4      225.48      226.08      1.93 o 
   0   4   4       53.15       58.37      0.96 o 
   1   4   4       79.10       83.87      0.76 o 
   2   4   4      341.81      371.07      3.27 o 
   3   4   4      258.18      259.96      2.32 o 
   4   4   4       20.90       16.08      0.30 o 
   5   4   4       58.42       52.70      0.66 o 
   6   4   4      193.65      192.71      1.87 o 
   7   4   4       77.35       77.42      0.86 o 
   8   4   4       22.93       24.61      0.51 o 
   9   4   4       38.98       43.02      0.82 o 
 -12   5   4       71.13       77.20      1.16 o 
 -11   5   4       68.98       69.09      1.14 o 
 -10   5   4       37.28       36.76      0.60 o 
  -9   5   4       39.31       36.46      0.58 o 
  -8   5   4       10.24        9.11      0.31 o 
  -7   5   4       55.00       47.53      0.61 o 
  -6   5   4      181.70      174.85      1.51 o 
  -5   5   4      242.63      238.79      1.95 o 
  -4   5   4      106.82      100.66      1.86 o 
  -3   5   4        4.90        5.19      0.20 o 
  -2   5   4      105.51      105.03      0.94 o 
  -1   5   4       60.87       62.12      0.79 o 
   0   5   4      209.05      237.71      1.92 o 
   1   5   4       22.11       21.07      0.50 o 
   2   5   4      117.73      112.13      1.28 o 
   3   5   4       13.32       16.03      0.45 o 
   4   5   4       12.17       17.48      0.39 o 
   5   5   4       30.45       26.14      0.75 o 
   6   5   4       22.87       22.17      0.71 o 
   7   5   4      111.50      113.90      1.43 o 
   8   5   4       42.81       45.08      0.80 o 
   9   5   4       93.06       97.96      1.74 o 
 -11   6   4        2.05        2.53      0.24 o 
 -10   6   4       30.13       29.43      0.69 o 
  -9   6   4        9.45        8.51      0.51 o 
  -8   6   4       11.79       13.06      0.33 o 
  -7   6   4       89.23       86.35      0.96 o 
  -6   6   4      302.26      272.36      2.60 o 
  -5   6   4       50.65       47.87      0.62 o 
  -4   6   4      170.99      182.03      1.80 o 
  -3   6   4       87.92      100.56      1.44 o 
  -2   6   4       83.35       82.13      1.13 o 
  -1   6   4      120.54      118.45      1.85 o 
   0   6   4      332.03      331.35      2.98 o 
   1   6   4      306.44      307.32      4.29 o 
   2   6   4       56.56       57.88      0.80 o 
   3   6   4      172.33      155.79      1.74 o 
   4   6   4       11.06       13.23      0.50 o 
   5   6   4      121.70      124.54      1.46 o 
   6   6   4       25.24       22.69      0.59 o 
   7   6   4       12.66       12.14      0.42 o 
   8   6   4       84.76       85.77      1.22 o 
   9   6   4        4.75        5.54      0.38 o 
 -11   7   4       53.37       58.04      0.85 o 
 -10   7   4        7.46        7.24      0.35 o 
  -9   7   4       26.84       26.41      0.54 o 
  -8   7   4       18.26       19.67      0.50 o 
  -7   7   4       29.78       26.45      0.51 o 
  -6   7   4      214.81      204.83      2.85 o 
  -5   7   4      221.72      201.52      2.31 o 
  -4   7   4      232.69      221.17      2.47 o 
  -3   7   4       38.29       38.94      0.60 o 
  -2   7   4      486.53      465.46      4.47 o 
  -1   7   4      306.54      301.57      3.01 o 
   0   7   4       77.03       69.78      0.96 o 
   1   7   4      371.79      348.10      3.54 o 
   2   7   4      214.38      187.37      2.29 o 
   3   7   4       39.41       41.22      0.68 o 
   4   7   4       18.69       15.91      0.47 o 
   5   7   4       89.10       89.27      1.32 o 
   6   7   4       30.54       34.09      0.82 o 
   7   7   4        3.27        3.86      0.28 o 
   8   7   4       17.04       16.52      0.52 o 
 -10   8   4        6.02        6.68      0.36 o 
  -9   8   4       31.11       31.67      0.68 o 
  -8   8   4       33.59       31.11      0.76 o 
  -7   8   4        5.44        6.48      0.39 o 
  -6   8   4       36.33       36.59      1.15 o 
  -5   8   4      166.79      160.74      1.74 o 
  -4   8   4       64.38       60.82      0.84 o 
  -3   8   4      158.21      150.29      1.61 o 
  -2   8   4      188.93      189.10      1.96 o 
  -1   8   4       71.38       65.38      1.07 o 
   0   8   4      261.24      246.04      2.95 o 
   1   8   4        8.39        6.91      0.38 o 
   2   8   4        8.44        8.67      0.37 o 
   3   8   4      112.20      116.10      1.65 o 
   4   8   4       68.97       59.89      1.07 o 
   5   8   4       23.80       24.37      0.63 o 
   6   8   4        1.54        1.34      0.26 o 
   7   8   4       14.40       13.06      0.56 o 
   8   8   4       55.48       57.55      1.25 o 
 -10   9   4       30.10       29.96      0.78 o 
  -9   9   4       34.74       34.88      0.86 o 
  -8   9   4      107.75      106.18      2.04 o 
  -7   9   4        5.47        7.66      0.43 o 
  -6   9   4       28.82       34.22      1.05 o 
  -5   9   4       73.17       75.42      1.35 o 
  -4   9   4       57.72       48.75      0.75 o 
  -3   9   4       26.75       27.70      0.80 o 
  -2   9   4      275.95      258.90      2.61 o 
  -1   9   4        9.63        8.36      0.42 o 
   0   9   4       80.80       75.50      1.24 o 
   1   9   4        5.75        5.72      0.37 o 
   2   9   4       46.30       48.09      0.97 o 
   3   9   4       27.85       29.88      1.19 o 
   4   9   4       41.08       38.83      1.00 o 
   5   9   4       15.48       14.39      0.73 o 
   6   9   4        5.58        6.46      0.60 o 
   7   9   4      160.91      161.57      2.53 o 
  -9  10   4        5.61        5.11      0.55 o 
  -8  10   4       59.28       61.65      1.23 o 
  -7  10   4       49.00       49.13      1.01 o 
  -6  10   4       16.35       15.58      0.54 o 
  -5  10   4       78.44       74.21      1.24 o 
  -4  10   4        4.59        4.36      0.27 o 
  -3  10   4       13.15       10.81      0.36 o 
  -2  10   4       34.77       30.63      0.63 o 
  -1  10   4       31.33       28.28      0.70 o 
   0  10   4        5.49        5.21      0.37 o 
   1  10   4       20.24       20.41      0.62 o 
   2  10   4       65.37       66.88      1.23 o 
   3  10   4       11.47       11.14      0.55 o 
   4  10   4       13.71       14.34      0.69 o 
   5  10   4       46.22       46.65      1.30 o 
   6  10   4       27.50       27.15      0.93 o 
  -8  11   4        8.59        7.97      0.55 o 
  -7  11   4       63.01       63.39      1.21 o 
  -6  11   4       17.23       18.22      0.60 o 
  -5  11   4        0.28        0.44      0.20 o 
  -4  11   4       35.28       36.48      0.74 o 
  -3  11   4        6.81        7.10      0.38 o 
  -2  11   4      160.15      161.95      2.15 o 
  -1  11   4       23.96       25.07      0.64 o 
   0  11   4       11.21       11.51      0.62 o 
   1  11   4       55.98       59.86      1.16 o 
   2  11   4        5.87        5.87      0.42 o 
   3  11   4       48.42       47.32      1.06 o 
   4  11   4        6.79        6.89      0.49 o 
   5  11   4        6.77        7.81      0.59 o 
  -6  12   4       24.18       24.21      0.71 o 
  -5  12   4       57.10       57.52      1.25 o 
  -4  12   4        1.00        1.49      0.30 o 
  -3  12   4       31.10       32.43      0.85 o 
  -2  12   4       16.36       17.54      0.50 o 
  -1  12   4       13.04       14.94      0.64 o 
   0  12   4       27.12       28.92      0.79 o 
   1  12   4      116.94      117.56      1.86 o 
   2  12   4       33.03       34.49      0.91 o 
   3  12   4       43.68       45.38      1.07 o 
   4  12   4       48.41       49.90      1.29 o 
  -4  13   4        7.86        7.38      0.55 o 
  -3  13   4       31.16       30.14      1.02 o 
  -2  13   4        0.54        0.68      0.24 o 
  -1  13   4       97.44       99.22      1.33 o 
   0  13   4      113.00      122.46      1.77 o 
   1  13   4       71.76       73.79      1.41 o 
   2  13   4       12.73       12.05      0.87 o 
 -12   0   5        9.76       10.23      0.46 o 
 -11   0   5       27.99       28.73      0.65 o 
 -10   0   5       32.31       36.05      0.61 o 
  -9   0   5        5.45        5.66      0.34 o 
  -8   0   5      130.10      111.94      1.16 o 
  -7   0   5      230.20      247.71      2.28 o 
  -6   0   5        0.64        1.07      0.13 o 
  -5   0   5      584.19      650.63      6.94 o 
  -4   0   5        0.00        0.16      0.07 o 
  -3   0   5       23.59       24.30      0.34 o 
  -2   0   5        4.49        4.84      0.16 o 
  -1   0   5        0.02        0.63      0.07 o 
   0   0   5       38.15       38.50      0.48 o 
   1   0   5      138.29      162.54      1.60 o 
   2   0   5      191.48      213.53      1.92 o 
   3   0   5      373.37      389.89      4.32 o 
   4   0   5        4.79        2.73      0.17 o 
   5   0   5        1.05        2.19      0.27 o 
   6   0   5       15.94       17.19      0.54 o 
   7   0   5      153.04      153.09      1.99 o 
   8   0   5        4.91        5.10      0.37 o 
   9   0   5        6.92        5.98      0.42 o 
 -12   1   5       28.75       28.11      0.45 o 
 -11   1   5        9.84       10.91      0.30 o 
 -10   1   5       12.63       14.81      0.31 o 
  -9   1   5       14.71       15.25      0.25 o 
  -8   1   5       23.13       18.98      0.27 o 
  -7   1   5      201.35      180.94      1.21 o 
  -6   1   5       50.85       55.91      0.49 o 
  -5   1   5       52.36       59.03      0.50 o 
  -4   1   5      109.55      125.20      0.87 o 
  -3   1   5        1.30        2.52      0.11 o 
  -2   1   5      114.12      119.33      0.82 o 
  -1   1   5      175.94      179.09      1.22 o 
   0   1   5      197.78      223.34      1.49 o 
   1   1   5      424.55      428.71      2.66 o 
   2   1   5     1104.96     1140.08      6.45 o 
   3   1   5       15.95       15.12      0.30 o 
   4   1   5      201.15      189.19      1.33 o 
   5   1   5       38.41       41.04      0.46 o 
   6   1   5      128.35      124.68      1.27 o 
   7   1   5       49.13       51.92      0.69 o 
   8   1   5       52.46       54.71      0.72 o 
   9   1   5        9.88       11.20      0.42 o 
 -12   2   5      176.56      177.03      1.64 o 
 -11   2   5       64.43       70.45      0.76 o 
 -10   2   5       39.06       40.05      0.51 o 
  -9   2   5       76.02       76.08      0.70 o 
  -8   2   5       23.48       19.43      0.32 o 
  -7   2   5      481.53      461.05      3.08 o 
  -6   2   5        5.24        8.19      0.26 o 
  -5   2   5      205.43      230.67      1.59 o 
  -4   2   5      401.99      415.11      2.54 o 
  -3   2   5      181.42      204.18      1.49 o 
  -2   2   5        7.70       11.21      0.19 o 
  -1   2   5      248.40      268.53      1.95 o 
   0   2   5       80.42       82.60      0.66 o 
   1   2   5       15.86       15.43      0.24 o 
   2   2   5       33.70       33.18      0.37 o 
   3   2   5      214.92      228.13      2.45 o 
   4   2   5        7.90        8.80      0.20 o 
   5   2   5      171.84      169.09      1.37 o 
   6   2   5       18.55       18.30      0.32 o 
   7   2   5        1.51        1.15      0.17 o 
   8   2   5       19.46       19.36      0.54 o 
   9   2   5        1.22        1.17      0.20 o 
 -12   3   5       65.85       70.35      0.99 o 
 -11   3   5      110.70      109.07      1.22 o 
 -10   3   5        2.86        3.25      0.20 o 
  -9   3   5       30.66       30.78      0.40 o 
  -8   3   5       26.19       28.65      0.36 o 
  -7   3   5      397.14      381.21      2.57 o 
  -6   3   5      396.63      383.35      2.66 o 
  -5   3   5       76.75       80.99      0.72 o 
  -4   3   5       44.04       45.40      0.39 o 
  -3   3   5      219.85      232.25      1.58 o 
  -2   3   5       84.02       82.31      0.68 o 
  -1   3   5       42.53       43.18      0.39 o 
   0   3   5      194.09      199.47      1.42 o 
   1   3   5      143.90      150.70      1.13 o 
   2   3   5      255.96      273.17      2.01 o 
   3   3   5        2.90        4.34      0.15 o 
   4   3   5        0.50        0.98      0.15 o 
   5   3   5       25.95       22.34      0.36 o 
   6   3   5       15.77       15.72      0.32 o 
   7   3   5       57.55       57.45      0.76 o 
   8   3   5       38.86       40.00      0.66 o 
   9   3   5        1.73        2.12      0.22 o 
 -12   4   5        7.65        8.25      0.37 o 
 -11   4   5       21.35       21.63      0.46 o 
 -10   4   5       47.17       48.32      0.69 o 
  -9   4   5       18.41       18.63      0.38 o 
  -8   4   5      204.72      184.25      1.64 o 
  -7   4   5      263.24      261.98      2.17 o 
  -6   4   5      586.24      541.16      4.16 o 
  -5   4   5       69.55       67.46      0.67 o 
  -4   4   5      118.49      121.93      1.06 o 
  -3   4   5      375.62      369.03      3.18 o 
  -2   4   5      238.20      254.25      2.31 o 
  -1   4   5       71.78       77.60      0.89 o 
   0   4   5       41.28       38.64      0.39 o 
   1   4   5       57.96       54.78      0.76 o 
   2   4   5      131.18      134.96      1.18 o 
   3   4   5      205.18      196.21      1.73 o 
   4   4   5      475.50      448.47      3.69 o 
   5   4   5       52.25       46.93      0.60 o 
   6   4   5       21.04       22.13      0.40 o 
   7   4   5       41.71       41.35      0.58 o 
   8   4   5       44.46       46.73      0.79 o 
   9   4   5        2.78        3.04      0.40 o 
 -12   5   5        2.22        1.84      0.29 o 
 -11   5   5       41.65       41.08      0.67 o 
 -10   5   5        2.85        3.67      0.26 o 
  -9   5   5       71.63       76.98      0.94 o 
  -8   5   5       39.75       40.17      0.68 o 
  -7   5   5      294.15      268.59      2.90 o 
  -6   5   5       28.01       24.53      0.41 o 
  -5   5   5      163.43      166.15      1.46 o 
  -4   5   5      116.90      118.69      1.14 o 
  -3   5   5       24.07       20.57      0.43 o 
  -2   5   5       85.88       84.94      1.00 o 
  -1   5   5      110.35      110.21      1.37 o 
   0   5   5       48.41       44.41      0.69 o 
   1   5   5      231.63      247.57      2.34 o 
   2   5   5       70.93       63.03      0.72 o 
   3   5   5       27.80       31.44      0.50 o 
   4   5   5        3.11        4.03      0.22 o 
   5   5   5       75.59       69.59      0.90 o 
   6   5   5      116.15      107.91      1.27 o 
   7   5   5       90.03       92.49      1.25 o 
   8   5   5       46.81       47.71      0.91 o 
 -11   6   5      134.46      141.17      1.54 o 
 -10   6   5       60.51       62.15      0.92 o 
  -9   6   5        0.62        0.62      0.19 o 
  -8   6   5       28.49       27.72      0.49 o 
  -7   6   5       24.72       24.90      0.48 o 
  -6   6   5       70.88       67.28      0.87 o 
  -5   6   5       25.22       22.21      0.41 o 
  -4   6   5       78.50       67.42      0.79 o 
  -3   6   5      162.16      147.44      3.12 o 
  -2   6   5      103.49       98.62      1.08 o 
  -1   6   5       23.94       24.19      0.43 o 
   0   6   5      267.85      259.48      2.68 o 
   1   6   5       67.53       56.31      0.83 o 
   2   6   5       42.34       35.14      0.57 o 
   3   6   5       28.32       30.24      0.58 o 
   4   6   5        0.36        0.80      0.18 o 
   5   6   5       30.75       29.26      0.54 o 
   6   6   5      150.74      158.04      1.72 o 
   7   6   5       29.17       28.23      0.58 o 
   8   6   5       13.55       14.42      0.67 o 
 -11   7   5        4.83        5.52      0.37 o 
 -10   7   5       59.89       60.84      0.92 o 
  -9   7   5       69.43       72.31      1.25 o 
  -8   7   5        2.18        2.48      0.22 o 
  -7   7   5      115.50      111.54      1.45 o 
  -6   7   5       51.06       46.93      0.70 o 
  -5   7   5      109.69       96.11      1.06 o 
  -4   7   5      264.89      258.28      2.54 o 
  -3   7   5      316.66      294.87      3.06 o 
  -2   7   5       20.47       18.83      0.50 o 
  -1   7   5      472.11      457.63      5.02 o 
   0   7   5       46.70       44.52      0.85 o 
   1   7   5       61.35       54.72      0.84 o 
   2   7   5       80.66       74.72      1.05 o 
   3   7   5        5.30        3.94      0.29 o 
   4   7   5        8.31       10.35      0.48 o 
   5   7   5        5.37        6.53      0.38 o 
   6   7   5       38.03       33.14      0.62 o 
   7   7   5       42.14       39.14      0.71 o 
   8   7   5       35.09       34.95      0.81 o 
 -10   8   5       34.97       34.58      0.68 o 
  -9   8   5       76.99       75.09      1.15 o 
  -8   8   5       38.62       38.43      0.77 o 
  -7   8   5       17.80       17.82      0.50 o 
  -6   8   5       38.99       35.48      0.69 o 
  -5   8   5        0.09        0.09      0.13 o 
  -4   8   5       74.63       67.97      0.92 o 
  -3   8   5      131.53      118.49      1.36 o 
  -2   8   5       96.97       93.15      1.42 o 
  -1   8   5      233.66      230.73      2.81 o 
   0   8   5       20.58       21.10      0.58 o 
   1   8   5       45.92       39.48      0.84 o 
   2   8   5        1.99        2.07      0.25 o 
   3   8   5       94.28       95.60      1.52 o 
   4   8   5       43.23       45.67      1.01 o 
   5   8   5       41.98       45.08      0.93 o 
   6   8   5      100.97       98.00      1.56 o 
   7   8   5       11.87       12.32      0.59 o 
  -9   9   5       13.02       13.45      0.60 o 
  -8   9   5       65.94       64.68      1.20 o 
  -7   9   5        7.69        7.94      0.45 o 
  -6   9   5       55.43       53.48      0.91 o 
  -5   9   5      166.23      166.05      1.84 o 
  -4   9   5        9.02        8.27      0.34 o 
  -3   9   5       20.77       20.54      0.50 o 
  -2   9   5        6.30        6.58      0.41 o 
  -1   9   5       32.21       31.58      0.74 o 
   0   9   5       62.47       59.64      1.09 o 
   1   9   5       32.89       28.16      0.72 o 
   2   9   5       45.37       50.80      1.03 o 
   3   9   5        2.95        3.69      0.35 o 
   4   9   5       36.03       34.77      1.56 o 
   5   9   5       17.05       15.96      0.74 o 
   6   9   5       23.10       24.23      0.86 o 
  -9  10   5       12.44       12.98      0.70 o 
  -8  10   5       18.70       17.85      0.62 o 
  -7  10   5       19.91       19.50      0.63 o 
  -6  10   5       37.02       39.08      0.86 o 
  -5  10   5        6.61        7.77      0.36 o 
  -4  10   5       30.86       28.43      0.70 o 
  -3  10   5       34.65       34.14      1.07 o 
  -2  10   5       16.10       14.79      0.46 o 
  -1  10   5       51.60       50.98      1.06 o 
   0  10   5       59.87       54.81      1.07 o 
   1  10   5        4.75        4.73      0.37 o 
   2  10   5       55.97       56.15      1.13 o 
   3  10   5      107.55      105.14      1.71 o 
   4  10   5        8.00        7.75      0.60 o 
   5  10   5       42.95       40.50      1.12 o 
  -7  11   5        5.51        5.20      0.41 o 
  -6  11   5       15.05       15.18      0.61 o 
  -5  11   5       65.79       72.22      1.58 o 
  -4  11   5      104.83      103.07      1.59 o 
  -3  11   5      105.08      105.87      2.20 o 
  -2  11   5       25.78       25.53      0.67 o 
  -1  11   5       96.89      101.79      1.50 o 
   0  11   5       33.59       31.82      0.82 o 
   1  11   5       23.75       22.59      0.71 o 
   2  11   5      133.88      134.98      2.06 o 
   3  11   5       96.73       94.87      1.99 o 
   4  11   5       50.20       51.45      1.16 o 
  -6  12   5        2.87        2.93      0.50 o 
  -5  12   5        5.25        5.49      0.45 o 
  -4  12   5       59.17       61.47      1.43 o 
  -3  12   5       96.25       96.75      1.54 o 
  -2  12   5       53.33       57.40      1.10 o 
  -1  12   5       70.47       70.22      1.22 o 
   0  12   5      105.59      104.81      1.72 o 
   1  12   5       14.19       14.40      0.65 o 
   2  12   5       21.18       21.91      0.75 o 
   3  12   5       21.48       22.09      0.85 o 
  -3  13   5       18.06       19.49      0.89 o 
  -2  13   5       20.26       22.12      0.78 o 
  -1  13   5        1.78        2.72      0.54 o 
   0  13   5       53.55       58.40      1.36 o 
 -12   0   6        3.24        2.67      0.34 o 
 -11   0   6        0.02       -0.19      0.21 o 
 -10   0   6       23.54       26.21      0.55 o 
  -9   0   6      102.00      102.18      1.83 o 
  -8   0   6      411.13      408.10      3.88 o 
  -7   0   6      438.40      367.78      3.28 o 
  -6   0   6       29.76       37.41      0.54 o 
  -5   0   6      609.75      621.64      7.15 o 
  -4   0   6      100.81      110.05      2.02 o 
  -3   0   6      575.74      564.19      4.82 o 
  -2   0   6      206.32      208.60      2.05 o 
  -1   0   6      480.35      498.79      4.74 o 
   0   0   6       97.51      105.09      1.35 o 
   1   0   6      143.27      137.33      3.54 o 
   2   0   6      390.00      393.13      4.47 o 
   3   0   6      157.64      153.61      1.58 o 
   4   0   6        9.52       10.74      0.31 o 
   5   0   6        0.04        0.21      0.15 o 
   6   0   6      209.05      202.78      2.51 o 
   7   0   6       71.84       69.84      1.92 o 
   8   0   6       11.86       11.60      0.52 o 
 -12   1   6      193.96      200.02      2.10 o 
 -11   1   6        6.43        6.65      0.27 o 
 -10   1   6       58.64       59.70      0.67 o 
  -9   1   6        0.56        0.39      0.12 o 
  -8   1   6       88.01       85.78      0.74 o 
  -7   1   6       90.87       83.52      0.68 o 
  -6   1   6      142.16      133.66      0.96 o 
  -5   1   6      179.75      188.03      1.28 o 
  -4   1   6      224.32      228.04      1.50 o 
  -3   1   6      124.66      133.50      0.89 o 
  -2   1   6       77.08       79.92      0.60 o 
  -1   1   6      117.85      112.99      0.82 o 
   0   1   6      175.49      170.84      1.18 o 
   1   1   6      186.89      193.37      1.34 o 
   2   1   6      762.93      773.15      4.75 o 
   3   1   6      304.86      289.84      2.04 o 
   4   1   6      302.30      286.67      2.13 o 
   5   1   6        2.90        3.31      0.19 o 
   6   1   6        5.48        5.68      0.31 o 
   7   1   6        1.05        0.83      0.16 o 
   8   1   6        1.36        0.63      0.23 o 
 -12   2   6        4.40        4.21      0.23 o 
 -11   2   6       29.96       30.74      0.45 o 
 -10   2   6       20.05       20.76      0.37 o 
  -9   2   6       39.11       33.63      0.47 o 
  -8   2   6       19.28       20.36      0.32 o 
  -7   2   6       37.31       36.67      0.57 o 
  -6   2   6      135.86      147.10      1.10 o 
  -5   2   6      315.87      311.90      2.62 o 
  -4   2   6      243.16      258.90      2.07 o 
  -3   2   6      296.42      318.91      2.17 o 
  -2   2   6      342.60      368.78      2.71 o 
  -1   2   6       33.65       34.03      0.35 o 
   0   2   6      313.26      317.39      2.35 o 
   1   2   6      158.34      165.44      1.30 o 
   2   2   6       71.43       68.65      0.76 o 
   3   2   6       14.94       13.12      0.28 o 
   4   2   6       20.94       23.51      0.34 o 
   5   2   6       40.23       42.21      0.52 o 
   6   2   6        0.54        1.29      0.18 o 
   7   2   6       11.97       12.06      0.36 o 
   8   2   6       46.07       50.83      0.79 o 
 -12   3   6       24.78       26.48      0.54 o 
 -11   3   6        4.91        5.07      0.26 o 
 -10   3   6       22.41       24.09      0.42 o 
  -9   3   6        0.54        0.56      0.13 o 
  -8   3   6       23.92       19.80      0.29 o 
  -7   3   6      113.99      128.76      1.16 o 
  -6   3   6       54.79       53.85      0.57 o 
  -5   3   6      151.66      146.25      1.09 o 
  -4   3   6        9.41       10.69      0.18 o 
  -3   3   6      329.84      335.28      2.34 o 
  -2   3   6      122.85      129.88      1.05 o 
  -1   3   6      150.35      162.11      1.31 o 
   0   3   6       62.38       61.45      0.54 o 
   1   3   6      235.39      238.33      1.71 o 
   2   3   6      144.79      138.99      1.08 o 
   3   3   6      144.30      155.25      1.20 o 
   4   3   6       41.87       35.75      0.47 o 
   5   3   6       61.31       54.07      0.69 o 
   6   3   6      104.29      103.76      1.11 o 
   7   3   6       67.88       67.88      0.93 o 
   8   3   6        0.15        0.44      0.18 o 
 -12   4   6        8.49        8.29      0.38 o 
 -11   4   6       22.26       23.43      0.53 o 
 -10   4   6       17.90       18.38      0.40 o 
  -9   4   6       35.35       38.30      0.56 o 
  -8   4   6       25.28       24.02      0.39 o 
  -7   4   6       73.70       64.47      0.71 o 
  -6   4   6      164.62      160.86      1.41 o 
  -5   4   6      146.20      142.65      1.20 o 
  -4   4   6       47.29       42.71      0.47 o 
  -3   4   6      135.89      150.37      1.28 o 
  -2   4   6       22.98       27.61      0.48 o 
  -1   4   6       57.13       60.32      0.71 o 
   0   4   6      183.76      183.20      1.53 o 
   1   4   6       61.63       53.99      0.62 o 
   2   4   6       96.04       90.36      0.87 o 
   3   4   6       89.08       76.49      0.85 o 
   4   4   6       18.67       22.37      0.47 o 
   5   4   6       42.47       39.52      0.56 o 
   6   4   6        5.26        5.17      0.25 o 
   7   4   6      225.38      228.70      2.29 o 
   8   4   6       40.69       40.55      0.81 o 
 -11   5   6      114.90      114.02      1.42 o 
 -10   5   6       10.70        9.31      0.58 o 
  -9   5   6       64.94       65.40      1.07 o 
  -8   5   6       13.56       14.87      0.36 o 
  -7   5   6       50.51       47.91      0.65 o 
  -6   5   6      588.11      549.08      4.56 o 
  -5   5   6      112.93      103.21      1.01 o 
  -4   5   6      118.74      114.57      1.41 o 
  -3   5   6       24.36       25.00      0.37 o 
  -2   5   6      191.13      181.98      1.94 o 
  -1   5   6        5.76        3.94      0.23 o 
   0   5   6       63.62       65.02      0.80 o 
   1   5   6      449.03      424.49      3.81 o 
   2   5   6       40.81       36.55      0.57 o 
   3   5   6       65.87       64.98      0.85 o 
   4   5   6        5.08        6.21      0.28 o 
   5   5   6       98.47       95.69      1.15 o 
   6   5   6       32.03       31.01      0.59 o 
   7   5   6       16.24       15.42      0.48 o 
   8   5   6       45.16       48.19      1.41 o 
 -11   6   6       34.44       36.12      0.70 o 
 -10   6   6       22.01       20.71      0.64 o 
  -9   6   6       10.38        9.58      0.34 o 
  -8   6   6       58.06       62.18      0.81 o 
  -7   6   6       36.83       35.84      0.55 o 
  -6   6   6       59.58       58.79      0.81 o 
  -5   6   6       40.35       36.38      0.57 o 
  -4   6   6      613.29      564.51      4.72 o 
  -3   6   6       50.37       47.22      0.68 o 
  -2   6   6      417.54      404.05      3.97 o 
  -1   6   6      173.95      163.71      2.01 o 
   0   6   6      226.84      214.03      2.35 o 
   1   6   6       73.60       65.38      0.95 o 
   2   6   6      181.12      168.81      1.94 o 
   3   6   6      137.67      135.53      1.66 o 
   4   6   6       31.87       31.52      0.68 o 
   5   6   6       63.36       61.61      0.95 o 
   6   6   6       73.90       76.16      1.12 o 
   7   6   6        2.96        2.36      0.30 o 
 -10   7   6       28.72       29.79      0.62 o 
  -9   7   6       58.50       60.16      0.83 o 
  -8   7   6       52.58       52.29      0.81 o 
  -7   7   6       23.06       24.35      0.51 o 
  -6   7   6       34.93       31.72      0.54 o 
  -5   7   6        6.73        7.63      0.29 o 
  -4   7   6       11.82       12.60      0.32 o 
  -3   7   6      135.92      122.38      1.36 o 
  -2   7   6      131.69      129.18      1.66 o 
  -1   7   6       26.06       23.29      0.56 o 
   0   7   6      169.12      158.39      1.84 o 
   1   7   6       53.63       54.01      0.86 o 
   2   7   6       14.78       16.62      0.47 o 
   3   7   6       11.01       11.54      0.48 o 
   4   7   6       34.96       31.43      0.68 o 
   5   7   6       11.97       11.92      0.54 o 
   6   7   6        6.23        6.16      0.36 o 
   7   7   6        1.28        0.83      0.26 o 
 -10   8   6      105.43      111.78      1.57 o 
  -9   8   6       25.89       25.57      0.63 o 
  -8   8   6       64.37       66.71      1.57 o 
  -7   8   6       31.91       33.32      0.62 o 
  -6   8   6        4.50        4.99      0.29 o 
  -5   8   6       12.80       12.38      0.38 o 
  -4   8   6        7.51        7.06      0.35 o 
  -3   8   6       36.27       35.35      0.76 o 
  -2   8   6       69.33       64.87      1.21 o 
  -1   8   6      123.06      124.20      1.76 o 
   0   8   6       45.94       45.78      0.92 o 
   1   8   6       13.98       14.85      0.53 o 
   2   8   6        8.81        7.42      0.49 o 
   3   8   6       41.08       41.02      0.79 o 
   4   8   6       93.13       95.44      1.38 o 
   5   8   6       34.12       32.54      0.81 o 
   6   8   6       39.02       38.90      0.92 o 
  -9   9   6        8.57        9.47      0.45 o 
  -8   9   6        9.78        9.92      0.52 o 
  -7   9   6       82.26       81.09      1.53 o 
  -6   9   6       69.01       67.74      1.00 o 
  -5   9   6       59.02       57.79      0.97 o 
  -4   9   6       26.63       24.33      0.58 o 
  -3   9   6       26.38       26.26      0.71 o 
  -2   9   6       17.13       15.19      0.51 o 
  -1   9   6       22.12       22.32      0.64 o 
   0   9   6        5.04        4.39      0.35 o 
   1   9   6        4.12        3.86      0.35 o 
   2   9   6       77.86       74.59      1.33 o 
   3   9   6       15.56       17.31      0.62 o 
   4   9   6        5.50        5.55      0.38 o 
   5   9   6       55.52       57.42      1.05 o 
  -8  10   6       22.09       22.31      0.71 o 
  -7  10   6       24.39       26.22      0.74 o 
  -6  10   6        0.53        0.31      0.20 o 
  -5  10   6       32.33       33.89      0.84 o 
  -4  10   6       11.52       11.86      0.51 o 
  -3  10   6        2.57        3.16      0.30 o 
  -2  10   6       95.28       92.16      1.46 o 
  -1  10   6      179.32      165.45      2.59 o 
   0  10   6       15.39       14.47      0.71 o 
   1  10   6       29.93       30.67      0.81 o 
   2  10   6        7.46        7.28      0.48 o 
   3  10   6        4.95        5.09      0.42 o 
   4  10   6       40.40       41.02      1.18 o 
  -7  11   6       52.27       54.14      1.43 o 
  -6  11   6        1.19        1.67      0.37 o 
  -5  11   6       23.78       24.70      0.81 o 
  -4  11   6       72.55       73.32      1.30 o 
  -3  11   6       16.21       18.27      0.61 o 
  -2  11   6       19.18       20.13      0.62 o 
  -1  11   6        6.26        6.34      0.51 o 
   0  11   6        9.62        8.90      0.52 o 
   1  11   6       35.62       32.42      0.87 o 
   2  11   6       68.67       69.40      1.37 o 
   3  11   6        8.78        8.77      0.62 o 
  -5  12   6       18.54       21.54      3.23 o 
  -4  12   6        2.93        3.10      0.33 o 
  -3  12   6        6.88        6.44      0.43 o 
  -2  12   6       69.90       76.13      1.35 o 
  -1  12   6       20.70       20.96      0.63 o 
   0  12   6       35.59       36.80      0.95 o 
   1  12   6       18.15       19.67      0.77 o 
 -12   0   7       20.22       19.70      0.79 o 
 -11   0   7       74.11       73.66      1.29 o 
 -10   0   7        1.14        1.91      0.27 o 
  -9   0   7      101.21      114.39      1.57 o 
  -8   0   7       22.06       24.05      0.61 o 
  -7   0   7      423.89      430.05      4.43 o 
  -6   0   7      210.59      186.83      1.94 o 
  -5   0   7      206.99      189.58      1.94 o 
  -4   0   7        8.54        8.16      0.29 o 
  -3   0   7        0.14        0.17      0.11 o 
  -2   0   7      276.26      281.54      2.73 o 
  -1   0   7      185.00      198.88      2.00 o 
   0   0   7       34.50       37.37      0.58 o 
   1   0   7       15.37       16.17      0.36 o 
   2   0   7       19.15       19.41      0.41 o 
   3   0   7       94.58       94.64      1.30 o 
   4   0   7       25.59       27.39      0.63 o 
   5   0   7        2.36        2.15      0.27 o 
   6   0   7       44.10       43.39      0.97 o 
   7   0   7       82.96       84.17      1.54 o 
   8   0   7       48.77       51.85      1.14 o 
 -12   1   7        4.39        4.58      0.31 o 
 -11   1   7       72.89       72.98      0.90 o 
 -10   1   7       67.76       73.27      0.77 o 
  -9   1   7       32.90       34.80      0.49 o 
  -8   1   7       28.78       31.70      0.42 o 
  -7   1   7      267.72      266.94      1.87 o 
  -6   1   7      379.44      359.88      2.43 o 
  -5   1   7        4.62        5.56      0.20 o 
  -4   1   7      208.51      209.37      1.37 o 
  -3   1   7      161.82      164.44      1.10 o 
  -2   1   7       72.73       73.84      0.59 o 
  -1   1   7        0.57        0.99      0.10 o 
   0   1   7        9.38        8.54      0.17 o 
   1   1   7      168.45      167.69      1.25 o 
   2   1   7       19.28       19.57      0.30 o 
   3   1   7       27.44       28.32      0.57 o 
   4   1   7       38.23       35.64      0.49 o 
   5   1   7        3.60        4.89      0.22 o 
   6   1   7       26.25       25.90      0.46 o 
   7   1   7       23.35       25.21      0.58 o 
   8   1   7       28.38       27.66      0.64 o 
 -12   2   7      100.01      102.43      1.17 o 
 -11   2   7        0.95        0.73      0.14 o 
 -10   2   7       23.95       25.18      0.47 o 
  -9   2   7       66.63       69.58      0.78 o 
  -8   2   7       50.64       52.73      0.57 o 
  -7   2   7       39.58       38.20      0.42 o 
  -6   2   7       95.54       90.49      0.80 o 
  -5   2   7      353.45      326.88      2.33 o 
  -4   2   7       41.41       41.53      0.47 o 
  -3   2   7       56.82       61.98      0.61 o 
  -2   2   7      180.20      185.89      1.55 o 
  -1   2   7       92.74      100.73      1.03 o 
   0   2   7        7.53        6.68      0.20 o 
   1   2   7      143.44      139.88      1.09 o 
   2   2   7      101.19      106.59      0.92 o 
   3   2   7      158.86      160.30      1.37 o 
   4   2   7       46.91       47.98      0.56 o 
   5   2   7       18.97       20.33      0.43 o 
   6   2   7       15.33       15.49      0.40 o 
   7   2   7       14.62       14.88      0.64 o 
 -12   3   7       72.40       73.19      1.19 o 
 -11   3   7      167.78      168.74      1.49 o 
 -10   3   7       17.19       17.88      0.38 o 
  -9   3   7       16.08       16.09      0.33 o 
  -8   3   7        4.67        5.24      0.21 o 
  -7   3   7       53.37       47.62      0.56 o 
  -6   3   7       38.22       43.18      0.51 o 
  -5   3   7      285.55      277.40      1.84 o 
  -4   3   7       18.66       13.23      0.24 o 
  -3   3   7        1.65        2.17      0.11 o 
  -2   3   7      127.39      135.58      1.11 o 
  -1   3   7      160.15      151.61      1.27 o 
   0   3   7       59.20       65.89      0.62 o 
   1   3   7       12.38        9.88      0.22 o 
   2   3   7      110.85      105.11      0.99 o 
   3   3   7      143.02      152.27      1.35 o 
   4   3   7       38.51       33.13      0.49 o 
   5   3   7       36.11       34.53      0.52 o 
   6   3   7       16.05       17.04      0.43 o 
   7   3   7       58.75       61.02      0.89 o 
 -11   4   7       29.46       29.21      0.60 o 
 -10   4   7       75.25       76.94      0.91 o 
  -9   4   7       12.30       11.74      0.29 o 
  -8   4   7       41.76       40.89      0.55 o 
  -7   4   7       48.67       48.14      0.59 o 
  -6   4   7       93.31       83.25      0.85 o 
  -5   4   7      119.23      117.14      1.04 o 
  -4   4   7      127.45      121.25      1.05 o 
  -3   4   7      246.27      239.61      1.97 o 
  -2   4   7       97.40       88.73      0.90 o 
  -1   4   7       86.17       82.04      0.92 o 
   0   4   7       79.21       80.19      0.90 o 
   1   4   7       83.45       78.90      0.85 o 
   2   4   7       93.91      101.61      1.05 o 
   3   4   7       46.43       41.65      0.57 o 
   4   4   7        1.81        1.94      0.19 o 
   5   4   7       34.44       36.86      0.63 o 
   6   4   7        2.23        2.53      0.23 o 
   7   4   7       33.50       32.75      0.83 o 
 -11   5   7       56.53       58.73      0.91 o 
 -10   5   7      173.27      171.94      1.77 o 
  -9   5   7        7.74        7.85      0.32 o 
  -8   5   7       12.55        9.77      0.32 o 
  -7   5   7      131.41      126.05      1.31 o 
  -6   5   7       57.30       59.19      0.74 o 
  -5   5   7      104.36      101.35      1.02 o 
  -4   5   7       86.05       85.76      0.95 o 
  -3   5   7      210.80      187.43      1.74 o 
  -2   5   7      126.37      123.01      1.55 o 
  -1   5   7       19.84       23.28      0.79 o 
   0   5   7      171.78      163.46      1.79 o 
   1   5   7       42.28       42.92      0.64 o 
   2   5   7        0.90        0.90      0.16 o 
   3   5   7       81.26       74.10      0.96 o 
   4   5   7       28.22       28.64      0.58 o 
   5   5   7       83.24       79.98      1.23 o 
   6   5   7      140.03      136.49      1.84 o 
   7   5   7        4.83        4.92      0.45 o 
 -11   6   7        4.02        3.90      0.30 o 
 -10   6   7      149.94      149.87      1.61 o 
  -9   6   7        1.71        1.61      0.20 o 
  -8   6   7      143.80      148.39      1.53 o 
  -7   6   7       21.21       19.73      0.41 o 
  -6   6   7       75.15       67.15      0.78 o 
  -5   6   7      159.56      154.14      1.55 o 
  -4   6   7       96.10       86.81      1.07 o 
  -3   6   7      140.30      131.23      1.45 o 
  -2   6   7       14.06       12.18      0.41 o 
  -1   6   7      109.87      110.48      1.52 o 
   0   6   7       83.42       74.88      1.06 o 
   1   6   7       31.15       25.54      0.56 o 
   2   6   7       41.89       44.15      0.78 o 
   3   6   7       11.76        9.25      0.34 o 
   4   6   7       42.06       42.16      0.71 o 
   5   6   7       41.37       42.40      0.73 o 
   6   6   7      120.10      120.51      1.71 o 
 -10   7   7       64.96       68.81      1.01 o 
  -9   7   7       10.40       10.69      0.45 o 
  -8   7   7       78.94       80.01      1.09 o 
  -7   7   7        8.29        8.02      0.34 o 
  -6   7   7      135.34      128.79      1.38 o 
  -5   7   7      216.27      206.04      2.13 o 
  -4   7   7        9.33        7.92      0.32 o 
  -3   7   7      158.88      153.74      1.85 o 
  -2   7   7       34.08       32.11      0.68 o 
  -1   7   7        5.22        5.00      0.32 o 
   0   7   7       23.58       22.78      0.54 o 
   1   7   7        9.20        9.02      0.39 o 
   2   7   7        7.89        7.32      0.37 o 
   3   7   7        9.15        9.77      0.44 o 
   4   7   7       30.45       30.54      0.75 o 
   5   7   7       15.08       14.95      0.46 o 
   6   7   7        8.48        8.82      0.56 o 
  -9   8   7        1.30        1.43      0.25 o 
  -8   8   7       47.77       48.60      0.81 o 
  -7   8   7       32.05       31.38      0.62 o 
  -6   8   7        8.53        8.93      0.36 o 
  -5   8   7       56.09       56.31      0.84 o 
  -4   8   7       47.04       45.45      1.00 o 
  -3   8   7       38.83       42.11      0.76 o 
  -2   8   7       12.07       11.88      0.45 o 
  -1   8   7      109.83      101.09      1.49 o 
   0   8   7      149.10      143.60      1.78 o 
   1   8   7       15.68       17.07      0.50 o 
   2   8   7        9.19        9.66      0.47 o 
   3   8   7       34.25       36.03      0.77 o 
   4   8   7        4.38        4.72      0.37 o 
   5   8   7       31.26       31.48      0.75 o 
  -9   9   7       91.08       92.97      1.50 o 
  -8   9   7        8.98        9.73      0.41 o 
  -7   9   7       59.45       61.39      1.15 o 
  -6   9   7       21.29       21.77      0.59 o 
  -5   9   7        7.27        6.77      0.42 o 
  -4   9   7       63.84       64.36      1.17 o 
  -3   9   7        0.44        0.55      0.21 o 
  -2   9   7        0.40        1.00      0.23 o 
  -1   9   7       15.68       14.82      0.65 o 
   0   9   7        6.93        7.61      0.46 o 
   1   9   7      121.21      125.54      2.66 o 
   2   9   7       10.86       11.91      0.49 o 
   3   9   7       18.43       18.10      0.58 o 
   4   9   7       10.64       11.08      0.52 o 
  -8  10   7       53.48       56.57      2.79 o 
  -7  10   7       48.77       50.96      1.49 o 
  -6  10   7       35.20       36.41      0.87 o 
  -5  10   7       21.12       20.68      0.65 o 
  -4  10   7       63.84       67.35      1.23 o 
  -3  10   7        2.79        1.89      0.29 o 
  -2  10   7        0.36        0.52      0.22 o 
  -1  10   7       22.02       23.97      0.82 o 
   0  10   7       14.21       14.55      0.62 o 
   1  10   7       82.99       80.53      1.46 o 
   2  10   7       40.71       40.04      0.98 o 
   3  10   7       68.70       68.36      1.36 o 
  -6  11   7      113.19      111.16      2.21 o 
  -5  11   7       66.40       65.21      1.71 o 
  -4  11   7       29.38       29.07      0.78 o 
  -3  11   7        5.73        4.83      0.45 o 
  -2  11   7       52.68       52.16      1.09 o 
  -1  11   7        3.51        4.04      0.44 o 
   0  11   7       55.05       54.20      1.21 o 
   1  11   7       15.85       13.96      0.67 o 
   2  11   7        6.98        5.94      0.60 o 
  -3  12   7        4.89        4.55      0.49 o 
  -2  12   7       31.24       33.09      1.05 o 
  -1  12   7       39.43       41.26      1.19 o 
 -12   0   8        0.65        0.51      0.36 o 
 -11   0   8        0.26        0.59      0.41 o 
 -10   0   8       53.40       52.64      0.90 o 
  -9   0   8        5.82        6.36      0.39 o 
  -8   0   8       15.00       12.50      0.38 o 
  -7   0   8       75.45       79.49      1.14 o 
  -6   0   8       42.52       44.26      0.70 o 
  -5   0   8        5.65        6.94      0.28 o 
  -4   0   8       40.01       44.87      0.64 o 
  -3   0   8       77.20       74.54      0.91 o 
  -2   0   8       82.09       77.08      0.92 o 
  -1   0   8      251.93      223.80      2.44 o 
   0   0   8      218.48      209.38      2.66 o 
   1   0   8        3.59        3.48      0.21 o 
   2   0   8        2.20        1.67      0.21 o 
   3   0   8       23.66       21.70      0.51 o 
   4   0   8       80.30       75.14      1.79 o 
   5   0   8        0.16        0.41      0.22 o 
   6   0   8        5.74        6.01      0.42 o 
   7   0   8        6.06        5.76      0.44 o 
 -12   1   8       83.41       88.37      1.17 o 
 -11   1   8       70.43       76.10      1.04 o 
 -10   1   8       20.36       20.11      0.43 o 
  -9   1   8        7.55        6.10      0.24 o 
  -8   1   8        8.58        9.18      0.27 o 
  -7   1   8      102.91       97.67      0.96 o 
  -6   1   8      282.47      274.88      2.13 o 
  -5   1   8      240.58      231.56      1.71 o 
  -4   1   8      116.60      119.12      0.96 o 
  -3   1   8      141.48      135.87      1.06 o 
  -2   1   8      244.12      240.20      1.74 o 
  -1   1   8      113.94      108.92      0.89 o 
   0   1   8      193.25      178.68      1.57 o 
   1   1   8       70.09       65.01      0.71 o 
   2   1   8       18.16       20.77      0.38 o 
   3   1   8       46.03       44.01      0.64 o 
   4   1   8       24.56       24.22      0.43 o 
   5   1   8       38.85       39.26      0.59 o 
   6   1   8       61.13       61.37      0.98 o 
   7   1   8        1.08        1.57      0.27 o 
 -12   2   8       46.89       48.15      1.07 o 
 -11   2   8      120.75      121.36      1.22 o 
 -10   2   8        9.50        8.87      0.32 o 
  -9   2   8        9.79        9.15      0.30 o 
  -8   2   8       46.36       45.40      0.55 o 
  -7   2   8       49.39       45.64      0.51 o 
  -6   2   8      152.84      143.75      1.22 o 
  -5   2   8      165.26      157.61      1.19 o 
  -4   2   8      274.51      264.67      1.86 o 
  -3   2   8      235.40      235.31      1.74 o 
  -2   2   8      143.28      135.08      1.13 o 
  -1   2   8        1.42        0.92      0.11 o 
   0   2   8       81.41       81.31      0.99 o 
   1   2   8       13.93       12.09      0.29 o 
   2   2   8       28.60       29.30      0.46 o 
   3   2   8      168.17      170.32      1.65 o 
   4   2   8       51.97       55.53      0.85 o 
   5   2   8       66.34       68.94      1.01 o 
   6   2   8       87.04       88.46      1.23 o 
 -11   3   8       64.02       65.06      0.87 o 
 -10   3   8       35.04       35.72      0.58 o 
  -9   3   8       21.34       21.46      0.41 o 
  -8   3   8       49.75       49.68      0.63 o 
  -7   3   8       28.59       26.16      0.40 o 
  -6   3   8      158.75      169.49      1.42 o 
  -5   3   8       25.57       27.89      0.38 o 
  -4   3   8       18.50       20.13      0.29 o 
  -3   3   8       74.07       72.02      0.66 o 
  -2   3   8       14.22       10.32      0.23 o 
  -1   3   8       23.11       28.28      0.38 o 
   0   3   8      163.95      155.22      1.40 o 
   1   3   8       68.18       66.84      0.76 o 
   2   3   8       14.27       16.11      0.38 o 
   3   3   8       81.55       76.59      0.95 o 
   4   3   8       51.61       55.19      0.75 o 
   5   3   8       32.77       34.24      0.66 o 
   6   3   8       11.18        9.27      0.39 o 
 -11   4   8        8.34        8.16      0.38 o 
 -10   4   8      141.72      139.52      1.58 o 
  -9   4   8       40.04       37.33      0.52 o 
  -8   4   8       26.88       28.93      0.46 o 
  -7   4   8      142.05      150.72      1.39 o 
  -6   4   8        9.24       10.94      0.42 o 
  -5   4   8       89.74       81.10      0.80 o 
  -4   4   8       43.32       37.33      0.50 o 
  -3   4   8      120.86      121.99      1.14 o 
  -2   4   8       71.03       66.65      0.76 o 
  -1   4   8      218.56      197.51      2.11 o 
   0   4   8       93.43       92.74      1.11 o 
   1   4   8       26.60       21.35      0.41 o 
   2   4   8        3.76        3.70      0.21 o 
   3   4   8       91.37       98.03      1.20 o 
   4   4   8       54.16       54.36      0.80 o 
   5   4   8       47.88       48.38      0.76 o 
   6   4   8        9.82        9.62      0.47 o 
 -11   5   8      109.47      110.27      1.50 o 
 -10   5   8       27.33       27.82      0.62 o 
  -9   5   8        1.51        1.56      0.20 o 
  -8   5   8       19.81       20.29      0.44 o 
  -7   5   8       72.42       73.30      0.90 o 
  -6   5   8       46.37       44.08      0.60 o 
  -5   5   8       88.29       87.64      0.99 o 
  -4   5   8       12.40       11.93      0.36 o 
  -3   5   8       61.45       57.29      0.75 o 
  -2   5   8       36.88       37.91      0.83 o 
  -1   5   8      113.73      112.82      1.47 o 
   0   5   8       40.91       42.86      0.70 o 
   1   5   8       81.36       79.44      1.07 o 
   2   5   8       10.03       12.06      0.36 o 
   3   5   8       62.51       68.02      1.90 o 
   4   5   8       22.93       23.62      0.60 o 
   5   5   8       33.53       36.90      0.79 o 
   6   5   8      129.71      131.96      2.36 o 
 -10   6   8       37.34       35.23      0.64 o 
  -9   6   8        5.07        4.93      0.28 o 
  -8   6   8       86.06       85.91      1.04 o 
  -7   6   8        4.22        4.53      0.25 o 
  -6   6   8       77.93       76.96      0.93 o 
  -5   6   8      111.80      107.18      1.20 o 
  -4   6   8       17.89       19.57      0.46 o 
  -3   6   8       18.21       19.85      0.54 o 
  -2   6   8       50.73       52.84      1.25 o 
  -1   6   8       64.84       64.43      1.50 o 
   0   6   8       31.39       30.17      1.13 o 
   1   6   8       20.12       21.32      0.50 o 
   2   6   8       76.90       78.90      1.04 o 
   3   6   8        1.81        2.09      0.22 o 
   4   6   8       13.51       14.00      0.56 o 
   5   6   8       37.50       35.92      0.82 o 
 -10   7   8        6.39        6.06      0.42 o 
  -9   7   8       63.76       65.39      0.91 o 
  -8   7   8        3.46        3.50      0.25 o 
  -7   7   8       81.46       85.77      1.23 o 
  -6   7   8      153.53      156.74      1.76 o 
  -5   7   8       92.67       90.22      1.30 o 
  -4   7   8      227.84      219.74      2.53 o 
  -3   7   8       20.48       20.67      0.52 o 
  -2   7   8       80.10       82.32      1.28 o 
  -1   7   8       40.02       42.38      0.94 o 
   0   7   8       11.43       12.78      0.51 o 
   1   7   8       36.08       33.77      0.71 o 
   2   7   8       74.48       74.32      1.28 o 
   3   7   8       75.25       79.65      1.22 o 
   4   7   8      128.49      127.87      1.54 o 
   5   7   8       71.60       70.63      1.32 o 
  -9   8   8       70.55       73.05      1.08 o 
  -8   8   8       17.34       18.09      0.54 o 
  -7   8   8       34.99       33.69      0.71 o 
  -6   8   8       22.27       21.79      0.52 o 
  -5   8   8        2.35        2.85      0.27 o 
  -4   8   8       31.58       34.55      0.70 o 
  -3   8   8       32.18       33.73      0.77 o 
  -2   8   8       13.19       14.23      0.51 o 
  -1   8   8       95.44       94.86      1.62 o 
   0   8   8       12.28       12.17      0.51 o 
   1   8   8       73.68       74.75      1.24 o 
   2   8   8       29.19       29.40      0.70 o 
   3   8   8      169.52      173.90      2.16 o 
   4   8   8       24.98       25.34      0.68 o 
  -8   9   8        5.78        5.75      0.39 o 
  -7   9   8       61.09       62.99      1.05 o 
  -6   9   8       36.76       36.28      0.75 o 
  -5   9   8       28.16       26.70      0.63 o 
  -4   9   8       19.60       19.29      0.63 o 
  -3   9   8       23.07       25.18      0.71 o 
  -2   9   8       11.58       11.26      0.53 o 
  -1   9   8       39.63       38.51      0.95 o 
   0   9   8       58.43       59.33      1.12 o 
   1   9   8       24.23       25.56      0.66 o 
   2   9   8      100.66      101.54      2.06 o 
   3   9   8       10.72       10.00      0.55 o 
  -7  10   8        5.82        6.88      1.01 o 
  -6  10   8       12.49       13.45      0.60 o 
  -5  10   8       41.14       45.61      1.01 o 
  -4  10   8        2.71        2.38      0.32 o 
  -3  10   8        9.74       11.07      0.56 o 
  -2  10   8        5.88        6.38      0.44 o 
  -1  10   8       44.32       46.02      1.36 o 
   0  10   8       39.58       40.16      1.11 o 
   1  10   8       12.26       12.87      0.63 o 
   2  10   8        9.32        9.74      0.53 o 
  -4  11   8       16.83       17.19      0.80 o 
  -3  11   8        4.08        4.71      0.42 o 
  -2  11   8       15.61       17.04      0.66 o 
  -1  11   8       25.70       26.52      1.01 o 
 -11   0   9        3.65        3.67      0.37 o 
 -10   0   9       69.17       73.33      1.13 o 
  -9   0   9       28.13       29.61      0.74 o 
  -8   0   9        2.09        2.05      0.27 o 
  -7   0   9       12.97       13.24      0.38 o 
  -6   0   9        0.03        0.12      0.14 o 
  -5   0   9        2.45        2.96      0.21 o 
  -4   0   9        0.53        0.51      0.15 o 
  -3   0   9       82.16       78.03      1.02 o 
  -2   0   9        1.47        0.68      0.16 o 
  -1   0   9       54.75       54.74      1.28 o 
   0   0   9      244.13      224.98      2.71 o 
   1   0   9       73.28       73.29      1.40 o 
   2   0   9       81.20       84.67      1.74 o 
   3   0   9      111.74      110.66      2.16 o 
   4   0   9       14.63       13.32      0.61 o 
   5   0   9        0.41        0.47      0.29 o 
   6   0   9       14.95       17.23      0.74 o 
 -11   1   9       59.87       62.12      0.85 o 
 -10   1   9       18.48       19.79      0.49 o 
  -9   1   9        8.94       10.07      0.28 o 
  -8   1   9       28.25       28.66      0.45 o 
  -7   1   9       17.66       17.09      0.34 o 
  -6   1   9      214.87      209.42      1.77 o 
  -5   1   9       93.69       90.69      0.86 o 
  -4   1   9       10.08       11.48      0.26 o 
  -3   1   9       27.80       22.16      0.36 o 
  -2   1   9      178.73      180.61      1.63 o 
  -1   1   9       55.04       53.47      0.64 o 
   0   1   9        3.97        4.55      0.20 o 
   1   1   9        7.40        5.65      0.35 o 
   2   1   9       11.69       10.92      0.38 o 
   3   1   9       60.89       62.18      1.00 o 
   4   1   9       18.22       21.54      0.94 o 
   5   1   9       18.38       20.96      0.75 o 
 -11   2   9       79.99       83.70      0.95 o 
 -10   2   9        4.58        4.72      0.26 o 
  -9   2   9       11.09       11.29      0.34 o 
  -8   2   9        4.21        3.95      0.22 o 
  -7   2   9       20.99       20.19      0.35 o 
  -6   2   9      125.58      122.03      1.24 o 
  -5   2   9      236.71      227.44      1.81 o 
  -4   2   9       40.41       40.60      0.52 o 
  -3   2   9       76.02       73.10      0.82 o 
  -2   2   9        7.68        7.06      0.22 o 
  -1   2   9       29.90       31.00      0.45 o 
   0   2   9       54.58       51.66      0.66 o 
   1   2   9       38.05       39.03      0.56 o 
   2   2   9      100.96      100.89      1.09 o 
   3   2   9       62.39       63.98      1.52 o 
   4   2   9       80.98       78.68      1.12 o 
   5   2   9       11.49       11.90      0.83 o 
 -11   3   9       29.39       28.86      0.71 o 
 -10   3   9       48.20       46.77      0.69 o 
  -9   3   9       38.56       39.20      0.70 o 
  -8   3   9       42.28       43.78      0.60 o 
  -7   3   9        7.13        7.46      0.27 o 
  -6   3   9       28.06       30.71      0.46 o 
  -5   3   9       59.28       65.96      0.78 o 
  -4   3   9      175.56      163.51      1.54 o 
  -3   3   9      154.30      151.68      1.36 o 
  -2   3   9       49.17       45.61      0.57 o 
  -1   3   9       13.41       14.20      0.36 o 
   0   3   9       25.60       23.92      0.46 o 
   1   3   9       84.12       84.19      1.05 o 
   2   3   9       12.68       13.75      0.37 o 
   3   3   9       11.63       12.27      0.37 o 
   4   3   9       91.69       93.95      1.27 o 
   5   3   9       29.03       28.96      0.65 o 
 -11   4   9       97.47       96.57      1.25 o 
 -10   4   9       38.84       37.83      0.68 o 
  -9   4   9       64.62       62.35      1.08 o 
  -8   4   9       21.61       21.06      0.42 o 
  -7   4   9       18.23       17.15      0.37 o 
  -6   4   9       18.28       19.85      0.42 o 
  -5   4   9       43.21       44.61      0.58 o 
  -4   4   9       18.54       19.72      0.37 o 
  -3   4   9      134.81      130.37      1.23 o 
  -2   4   9       52.20       49.40      0.68 o 
  -1   4   9       68.25       69.52      0.87 o 
   0   4   9       27.43       30.34      0.55 o 
   1   4   9       71.75       68.23      0.99 o 
   2   4   9       25.45       25.11      0.55 o 
   3   4   9       39.10       39.80      0.72 o 
   4   4   9       66.91       64.11      1.21 o 
   5   4   9        2.11        2.63      0.60 o 
 -10   5   9        3.43        3.95      0.30 o 
  -9   5   9       31.54       33.38      0.70 o 
  -8   5   9       13.91       14.43      0.51 o 
  -7   5   9       29.39       28.90      0.56 o 
  -6   5   9        9.92        9.34      0.34 o 
  -5   5   9       16.77       17.14      0.40 o 
  -4   5   9      171.56      172.42      1.92 o 
  -3   5   9        9.09        8.53      0.34 o 
  -2   5   9      367.60      362.78      4.37 o 
  -1   5   9       18.17       18.83      0.50 o 
   0   5   9       83.36       76.32      1.15 o 
   1   5   9       58.42       59.67      1.11 o 
   2   5   9       75.88       78.08      1.32 o 
   3   5   9        1.14        1.11      0.26 o 
   4   5   9       61.92       63.67      1.09 o 
 -10   6   9       34.94       34.66      0.70 o 
  -9   6   9       29.66       27.77      0.65 o 
  -8   6   9       24.72       24.58      0.65 o 
  -7   6   9       10.09        9.25      0.37 o 
  -6   6   9      155.34      156.21      1.61 o 
  -5   6   9       31.42       31.59      0.56 o 
  -4   6   9       97.63       98.96      1.44 o 
  -3   6   9        8.81        9.86      0.36 o 
  -2   6   9       11.93       11.88      0.41 o 
  -1   6   9       21.73       20.52      0.54 o 
   0   6   9       65.19       64.81      1.06 o 
   1   6   9       42.35       44.56      0.84 o 
   2   6   9        8.94        9.39      0.47 o 
   3   6   9       14.70       14.69      0.51 o 
   4   6   9       48.72       47.32      0.93 o 
  -9   7   9       61.27       62.61      1.24 o 
  -8   7   9        5.89        6.35      0.34 o 
  -7   7   9       24.47       23.78      0.60 o 
  -6   7   9        8.14        8.08      0.37 o 
  -5   7   9      130.18      122.66      1.60 o 
  -4   7   9       46.89       47.14      0.91 o 
  -3   7   9       59.76       61.48      1.01 o 
  -2   7   9       42.99       43.95      0.93 o 
  -1   7   9       12.90       13.08      0.57 o 
   0   7   9       16.08       15.68      0.86 o 
   1   7   9        9.83        9.88      0.50 o 
   2   7   9      106.16      104.61      1.62 o 
   3   7   9        6.76        8.18      0.44 o 
  -8   8   9       43.87       46.23      0.97 o 
  -7   8   9      130.86      133.18      1.91 o 
  -6   8   9        5.79        6.03      0.37 o 
  -5   8   9       27.47       27.21      0.65 o 
  -4   8   9       20.89       19.38      0.56 o 
  -3   8   9       52.02       53.38      0.94 o 
  -2   8   9       81.19       83.24      1.36 o 
  -1   8   9       11.82       12.10      0.65 o 
   0   8   9      127.32      124.00      2.03 o 
   1   8   9       20.24       20.64      0.66 o 
   2   8   9       31.56       33.57      0.85 o 
  -7   9   9       52.05       54.03      1.07 o 
  -6   9   9      180.98      183.13      2.24 o 
  -5   9   9       41.42       44.51      0.87 o 
  -4   9   9        3.28        2.84      0.30 o 
  -3   9   9       17.88       19.05      0.57 o 
  -2   9   9       40.73       41.25      0.84 o 
  -1   9   9       55.78       56.97      1.10 o 
   0   9   9       47.08       48.79      1.14 o 
   1   9   9       21.96       23.16      0.72 o 
  -5  10   9       17.83       18.35      0.70 o 
  -4  10   9        9.63       10.26      0.56 o 
  -3  10   9       23.64       25.38      0.77 o 
  -2  10   9       21.66       23.48      0.75 o 
  -1  10   9        4.03        4.10      0.57 o 
 -10   0  10      221.41      227.46      2.68 o 
  -9   0  10        2.65        2.51      0.32 o 
  -8   0  10       11.79       12.49      0.51 o 
  -7   0  10        4.52        4.61      0.35 o 
  -6   0  10        0.21        0.24      0.21 o 
  -5   0  10       13.58       12.35      0.45 o 
  -4   0  10       14.54       13.26      0.91 o 
  -3   0  10       19.44       19.52      0.61 o 
  -2   0  10        9.43       11.42      0.47 o 
  -1   0  10       14.41       18.09      0.59 o 
   0   0  10       70.94       70.00      1.54 o 
   1   0  10       15.39       15.90      0.66 o 
   2   0  10        0.05       -0.05      0.25 o 
   3   0  10       26.26       26.62      1.25 o 
   4   0  10       80.13       83.48      3.88 o 
 -10   1  10       66.88       67.20      0.96 o 
  -9   1  10      102.78      105.42      1.09 o 
  -8   1  10       77.14       80.16      0.87 o 
  -7   1  10       42.37       44.80      0.58 o 
  -6   1  10       39.56       38.51      0.52 o 
  -5   1  10      184.14      183.93      1.68 o 
  -4   1  10      130.31      126.49      1.30 o 
  -3   1  10      143.57      147.38      1.47 o 
  -2   1  10      145.51      150.71      1.50 o 
  -1   1  10      128.66      129.61      1.32 o 
   0   1  10        8.91        8.37      0.30 o 
   1   1  10        7.02        6.67      0.30 o 
   2   1  10       39.04       37.89      0.74 o 
   3   1  10       26.10       24.67      0.60 o 
   4   1  10       34.36       32.34      0.98 o 
 -10   2  10       25.84       26.26      0.51 o 
  -9   2  10       68.90       69.75      0.88 o 
  -8   2  10       54.08       57.58      0.76 o 
  -7   2  10       11.31       10.74      0.39 o 
  -6   2  10       56.86       56.97      0.70 o 
  -5   2  10       35.40       36.29      0.51 o 
  -4   2  10        0.53        0.68      0.14 o 
  -3   2  10       68.73       66.30      0.77 o 
  -2   2  10       41.30       39.58      0.55 o 
  -1   2  10       69.16       69.19      0.84 o 
   0   2  10       37.44       37.82      0.59 o 
   1   2  10       38.27       40.00      0.70 o 
   2   2  10       19.07       18.33      0.65 o 
   3   2  10       43.88       42.94      0.82 o 
   4   2  10        8.00        6.97      0.46 o 
 -10   3  10       96.36       98.17      1.58 o 
  -9   3  10       42.48       44.02      0.66 o 
  -8   3  10       50.45       51.95      0.78 o 
  -7   3  10       46.36       43.33      0.74 o 
  -6   3  10       68.59       67.25      0.83 o 
  -5   3  10        2.83        3.21      0.21 o 
  -4   3  10       38.39       39.93      0.58 o 
  -3   3  10       10.34        9.54      0.29 o 
  -2   3  10       10.44       11.41      0.35 o 
  -1   3  10       24.36       21.45      0.46 o 
   0   3  10       18.93       19.69      0.47 o 
   1   3  10       30.46       30.23      0.60 o 
   2   3  10        0.72        1.11      0.20 o 
   3   3  10        2.99        3.81      0.30 o 
   4   3  10       34.31       35.56      0.96 o 
 -10   4  10       26.88       25.87      0.57 o 
  -9   4  10       74.82       73.19      1.01 o 
  -8   4  10        1.35        1.44      0.20 o 
  -7   4  10       65.40       67.77      0.90 o 
  -6   4  10       23.96       23.05      0.47 o 
  -5   4  10       50.46       50.72      0.73 o 
  -4   4  10      123.70      123.93      1.36 o 
  -3   4  10       25.85       26.72      0.64 o 
  -2   4  10       14.28       13.11      0.38 o 
  -1   4  10      101.95      106.94      1.40 o 
   0   4  10        9.64        9.77      0.40 o 
   1   4  10      157.48      160.64      2.12 o 
   2   4  10        6.85        6.25      0.33 o 
   3   4  10        0.93        1.10      0.22 o 
  -9   5  10       10.21       11.71      0.47 o 
  -8   5  10        1.34        0.92      0.23 o 
  -7   5  10       20.96       21.60      0.55 o 
  -6   5  10       37.92       37.32      0.71 o 
  -5   5  10       66.19       61.53      0.95 o 
  -4   5  10      186.26      191.57      2.36 o 
  -3   5  10       33.49       29.74      0.67 o 
  -2   5  10       24.02       25.04      0.57 o 
  -1   5  10      150.11      149.75      2.62 o 
   0   5  10       17.76       17.84      0.58 o 
   1   5  10       37.38       37.89      0.98 o 
   2   5  10       31.67       34.22      0.86 o 
   3   5  10       32.55       32.71      0.99 o 
  -9   6  10       17.13       17.23      0.63 o 
  -8   6  10        6.18        6.75      0.38 o 
  -7   6  10       43.37       40.86      0.77 o 
  -6   6  10       23.56       23.79      0.58 o 
  -5   6  10       24.39       25.24      0.67 o 
  -4   6  10        4.55        5.00      0.30 o 
  -3   6  10       91.39       94.61      1.26 o 
  -2   6  10       65.76       70.26      1.06 o 
  -1   6  10       96.11       96.83      1.82 o 
   0   6  10       31.38       31.88      1.08 o 
   1   6  10        1.29        0.92      0.35 o 
   2   6  10       52.59       52.99      1.09 o 
  -8   7  10       61.90       61.76      1.14 o 
  -7   7  10       70.11       68.36      1.07 o 
  -6   7  10      113.46      115.76      1.42 o 
  -5   7  10        0.79        0.76      0.23 o 
  -4   7  10       55.32       55.36      1.19 o 
  -3   7  10       38.57       37.82      0.79 o 
  -2   7  10       42.36       45.02      1.02 o 
  -1   7  10        4.32        5.47      0.47 o 
   0   7  10       10.01       10.71      0.61 o 
   1   7  10       27.25       27.36      0.76 o 
  -7   8  10      111.29      113.09      1.73 o 
  -6   8  10       99.30      101.75      1.47 o 
  -5   8  10      158.98      159.29      2.02 o 
  -4   8  10      100.35      102.38      1.48 o 
  -3   8  10        1.42        1.49      0.27 o 
  -2   8  10       64.80       67.29      1.59 o 
  -1   8  10       25.40       27.20      0.75 o 
   0   8  10       32.02       32.49      0.92 o 
  -4   9  10       26.11       27.86      0.73 o 
  -3   9  10        8.47        9.75      0.48 o 
  -2   9  10        7.54        8.55      0.46 o 
 -10   0  11        0.92        0.56      0.25 o 
  -9   0  11        6.68        7.30      0.47 o 
  -8   0  11        2.91        3.33      0.55 o 
  -7   0  11       12.25       11.88      0.51 o 
  -6   0  11      168.92      167.26      2.63 o 
  -5   0  11       27.37       27.18      0.97 o 
  -4   0  11       21.96       20.24      0.65 o 
  -3   0  11       15.23       15.79      0.58 o 
  -2   0  11        0.18       -0.16      0.22 o 
  -1   0  11        1.61        1.25      0.31 o 
   0   0  11       30.27       30.21      0.94 o 
   1   0  11       20.40       20.25      0.77 o 
   2   0  11        8.76        8.47      0.58 o 
   3   0  11       31.84       32.40      1.51 o 
  -9   1  11      161.02      162.28      1.79 o 
  -8   1  11        7.45        8.58      0.33 o 
  -7   1  11        4.94        5.20      0.29 o 
  -6   1  11       19.93       19.71      0.45 o 
  -5   1  11       12.64       11.91      0.39 o 
  -4   1  11       29.61       29.56      0.58 o 
  -3   1  11       25.17       23.36      0.50 o 
  -2   1  11       33.58       31.70      0.81 o 
  -1   1  11       90.76       91.48      1.55 o 
   0   1  11       30.66       29.20      0.65 o 
   1   1  11       29.72       30.54      0.76 o 
   2   1  11        4.65        5.32      0.40 o 
   3   1  11       17.51       19.70      0.70 o 
  -9   2  11        5.15        5.00      0.31 o 
  -8   2  11       80.93       82.06      1.04 o 
  -7   2  11       19.33       19.93      0.48 o 
  -6   2  11       17.46       17.85      0.52 o 
  -5   2  11      137.40      143.09      1.51 o 
  -4   2  11       44.59       46.39      0.73 o 
  -3   2  11        3.30        3.78      0.25 o 
  -2   2  11       20.37       18.48      0.47 o 
  -1   2  11       31.13       30.76      0.61 o 
   0   2  11       26.68       27.16      0.75 o 
   1   2  11       23.34       23.65      0.96 o 
   2   2  11       70.36       69.08      1.44 o 
  -9   3  11        6.24        7.30      0.34 o 
  -8   3  11       30.87       28.93      0.56 o 
  -7   3  11       39.85       40.93      0.73 o 
  -6   3  11       97.61       95.75      1.13 o 
  -5   3  11      124.07      123.00      1.36 o 
  -4   3  11       67.13       66.38      0.88 o 
  -3   3  11       86.43       88.59      1.14 o 
  -2   3  11       11.65       11.86      0.58 o 
  -1   3  11       45.30       43.98      0.76 o 
   0   3  11        7.80        8.11      0.40 o 
   1   3  11       23.25       22.00      0.53 o 
   2   3  11        4.31        5.58      0.35 o 
  -9   4  11       36.17       35.44      1.02 o 
  -8   4  11        2.93        3.11      0.31 o 
  -7   4  11        0.50        0.61      0.19 o 
  -6   4  11        6.71        7.60      0.40 o 
  -5   4  11       14.43       13.56      0.39 o 
  -4   4  11       46.30       47.97      0.77 o 
  -3   4  11       35.32       37.29      0.96 o 
  -2   4  11       15.16       14.33      0.45 o 
  -1   4  11        6.75        6.07      0.33 o 
   0   4  11        3.63        3.59      0.28 o 
   1   4  11       12.04       11.01      0.44 o 
   2   4  11       29.28       29.06      0.98 o 
  -8   5  11        0.82        1.18      0.25 o 
  -7   5  11        2.46        2.54      0.28 o 
  -6   5  11       41.48       42.53      0.80 o 
  -5   5  11       27.42       27.35      0.77 o 
  -4   5  11       74.77       77.84      1.33 o 
  -3   5  11       38.12       39.68      0.82 o 
  -2   5  11      160.54      159.64      2.30 o 
  -1   5  11       18.95       18.52      0.93 o 
   0   5  11       76.20       75.63      1.35 o 
   1   5  11        1.63        1.36      0.34 o 
  -7   6  11        5.52        4.89      0.34 o 
  -6   6  11        1.87        1.73      0.30 o 
  -5   6  11      239.58      238.97      4.63 o 
  -4   6  11       15.01       15.20      0.54 o 
  -3   6  11       21.07       20.36      0.60 o 
  -2   6  11       31.20       32.09      0.75 o 
  -1   6  11      130.47      136.11      2.81 o 
   0   6  11       42.71       43.13      0.97 o 
  -6   7  11       53.42       52.82      1.01 o 
  -5   7  11        4.11        3.72      0.34 o 
  -4   7  11        6.23        5.83      0.39 o 
  -3   7  11        9.84       10.45      0.49 o 
  -2   7  11       15.32       15.80      0.55 o 
  -1   7  11        1.74        1.97      0.31 o 
  -8   0  12      113.56      113.50      2.02 o 
  -7   0  12       45.94       45.92      1.15 o 
  -6   0  12       63.06       64.94      1.36 o 
  -5   0  12       84.70       88.78      1.66 o 
  -4   0  12       23.90       24.96      0.77 o 
  -3   0  12        1.05        0.94      0.37 o 
  -2   0  12      117.53      116.84      2.50 o 
  -1   0  12       67.35       68.84      1.61 o 
   0   0  12        2.62        1.84      0.39 o 
   1   0  12        8.73        8.65      0.59 o 
  -8   1  12        6.06        5.91      0.39 o 
  -7   1  12       37.26       38.25      1.08 o 
  -6   1  12      157.24      159.05      1.81 o 
  -5   1  12        2.57        2.34      0.25 o 
  -4   1  12       40.61       41.08      0.83 o 
  -3   1  12       53.75       54.85      0.90 o 
  -2   1  12       17.76       16.40      0.48 o 
  -1   1  12       78.23       78.26      1.24 o 
   0   1  12      106.71      104.39      1.80 o 
  -8   2  12       25.56       25.10      0.61 o 
  -7   2  12       14.90       14.34      0.51 o 
  -6   2  12        5.18        5.16      0.39 o 
  -5   2  12       10.21        9.71      0.44 o 
  -4   2  12       26.64       26.88      0.70 o 
  -3   2  12        0.28        0.18      0.24 o 
  -2   2  12       35.14       36.50      0.81 o 
  -1   2  12       68.48       71.10      1.67 o 
   0   2  12       14.12       14.33      0.58 o 
  -7   3  12       34.63       33.96      0.61 o 
  -6   3  12        3.50        3.55      0.27 o 
  -5   3  12        0.85        0.89      0.21 o 
  -4   3  12       33.25       32.16      0.66 o 
  -3   3  12       27.54       27.14      0.60 o 
  -2   3  12       40.86       40.13      0.80 o 
  -1   3  12       13.81       13.30      0.59 o 
   0   3  12       28.67       29.64      0.63 o 
  -7   4  12        0.38        0.22      0.33 o 
  -6   4  12       12.11       11.06      0.40 o 
  -5   4  12       38.23       38.19      0.79 o 
  -4   4  12        4.32        4.27      0.33 o 
  -3   4  12      115.17      116.22      1.68 o 
  -2   4  12       10.32       11.14      0.45 o 
  -1   4  12       23.92       25.40      0.64 o 
  -5   5  12       86.21       85.57      1.36 o 
  -4   5  12       19.66       19.02      1.05 o 
  -3   5  12       47.72       48.65      1.45 o 
  -2   5  12       19.42       19.96      0.67 o 
  -5   0  13        7.26        7.06      0.52 o 
  -4   0  13       31.44       31.18      1.44 o 
  -4   1  13       13.94       14.23      0.56 o 
                                                 
